# Supplementary material for: Diamide-based screening method for the isolation of improved oxidative stress tolerance phenotypes in Bacillus mutant libraries
Source: Microbiol Spectr. 2023 Oct 11;11(6):e01608-23. doi: 10.1128/spectrum.01608-23 (PMC10714788; doi:10.1128/spectrum.01608-23)
Supplement: Table S3 — Proteomics data. [file spectrum.01608-23-s0009.xlsx]

## Sheet: Legend
Table S3: Proteomics data
Strains			Sheets	Group 1	Group 2	Time Point	Condition
WT	B. subtilis ΔlipA		Redox changes	Diamide added (2mM)	No diamide addition	0,5 h	Differentially oxidized proteins in all strains
pfk(A)	B. subtilis ΔlipA ΔpfkA		pfk_ribT_T1_Control_subtiwiki	B. subtilis ΔlipA ΔpfkA	B. subtilis ΔlipA ΔribT	0,5 h	No diamide addition
rib(T)	B. subtilis ΔlipA ΔribT		pfk_ribT_T2_Control_subtiwiki	B. subtilis ΔlipA ΔpfkA	B. subtilis ΔlipA ΔribT	1 h	No diamide addition
			pfk_ribT_T3_Control_subtiwiki	B. subtilis ΔlipA ΔpfkA	B. subtilis ΔlipA ΔribT	4 h	No diamide addition
Conditions			pfk_WT_T1_Control_subtiwiki	B. subtilis ΔlipA ΔpfkA	B. subtilis ΔlipA	0,5 h	No diamide addition
Control	No diamide addition		pfk_WT_T2_Control_subtiwiki	B. subtilis ΔlipA ΔpfkA	B. subtilis ΔlipA	1 h	No diamide addition
Diamide	Diamide added (2mM)		pfk_WT_T3_Control_subtiwiki	B. subtilis ΔlipA ΔpfkA	B. subtilis ΔlipA	4 h	No diamide addition
			rib_WT_T1_Control_subtiwiki	B. subtilis ΔlipA ΔribT	B. subtilis ΔlipA	0,5 h	No diamide addition
Time Point			rib_WT_T2_Control_subtiwiki	B. subtilis ΔlipA ΔribT	B. subtilis ΔlipA	1 h	No diamide addition
T1	0,5 h		rib_WT_T3_Control_subtiwiki	B. subtilis ΔlipA ΔribT	B. subtilis ΔlipA	4 h	No diamide addition
T2	1 h		pfk_ribT_T1_Diamide_subtiwiki	B. subtilis ΔlipA ΔpfkA	B. subtilis ΔlipA ΔribT	0,5 h	Diamide added
T3	4 h		pfk_ribT_T2_Diamide_subtiwiki	B. subtilis ΔlipA ΔpfkA	B. subtilis ΔlipA ΔribT	1 h	Diamide added
			pfk_ribT_T3_Diamide_subtiwiki	B. subtilis ΔlipA ΔpfkA	B. subtilis ΔlipA ΔribT	4 h	Diamide added
			pfk_WT_T1_Diamide_subtiwiki	B. subtilis ΔlipA ΔpfkA	B. subtilis ΔlipA	0,5 h	Diamide added
			pfk_WT_T2_Diamide_subtiwiki	B. subtilis ΔlipA ΔpfkA	B. subtilis ΔlipA	1 h	Diamide added
			pfk_WT_T3_Diamide_subtiwiki	B. subtilis ΔlipA ΔpfkA	B. subtilis ΔlipA	4 h	Diamide added
			rib_WT_T1_Diamide_subtiwiki	B. subtilis ΔlipA ΔribT	B. subtilis ΔlipA	0,5 h	Diamide added
			rib_WT_T2_Diamide_subtiwiki	B. subtilis ΔlipA ΔribT	B. subtilis ΔlipA	1 h	Diamide added
			rib_WT_T3_Diamide_subtiwiki	B. subtilis ΔlipA ΔribT	B. subtilis ΔlipA	4 h	Diamide added
			pfk_pfkA_T1_Control_subtiwiki	B. subtilis ΔlipA ΔpfkA*	B. subtilis ΔlipA ΔpfkA	0,5 h	Diamide added (*) vs no diamide addition
			pfk_pfkA_T2_Control_subtiwiki	B. subtilis ΔlipA ΔpfkA*	B. subtilis ΔlipA ΔpfkA	1 h	Diamide added (*) vs no diamide addition
			pfk_pfkA_T3_Control_subtiwiki	B. subtilis ΔlipA ΔpfkA*	B. subtilis ΔlipA ΔpfkA	4 h	Diamide added (*) vs no diamide addition
			rib_ribT_T1_Control_subtiwiki	B. subtilis ΔlipA ΔribT*	B. subtilis ΔlipA ΔribT	0,5 h	Diamide added (*) vs no diamide addition
			rib_ribT_T2_Control_subtiwiki	B. subtilis ΔlipA ΔribT*	B. subtilis ΔlipA ΔribT	1 h	Diamide added (*) vs no diamide addition
			rib_ribT_T3_Control_subtiwiki	B. subtilis ΔlipA ΔribT*	B. subtilis ΔlipA ΔribT	4 h	Diamide added (*) vs no diamide addition
			WT_WT_T1_Control_subtiwiki	B. subtilis ΔlipA *	B. subtilis ΔlipA	0,5 h	Diamide added (*) vs no diamide addition
			WT_WT_T2_Control_subtiwiki	B. subtilis ΔlipA *	B. subtilis ΔlipA	1 h	Diamide added (*) vs no diamide addition
			WT_WT_T3_Control_subtiwiki	B. subtilis ΔlipA *	B. subtilis ΔlipA	4 h	Diamide added (*) vs no diamide addition

## Sheet: Redox changes
Strain	protein	uniprot	cys	comparison	fc	p_val	change
pfkA	BdhA	O34788	177.0	Diamide/Control	-0.958928075751888	0.03951362039266807	Not significant
pfkA	Pyc	Q9KWU4	25.0	Diamide/Control	-1.1007506100239415	0.2330040799288866	Not significant
pfkA	Pyc	Q9KWU4	261.0	Diamide/Control	-0.9742721288328862	0.17953302571850258	Not significant
pfkA	Pyc	Q9KWU4	676.0	Diamide/Control	-0.5862419594075071	0.5481952578357802	Not significant
pfkA	Pyc	Q9KWU4	100.0	Diamide/Control	0.5959274226269936	0.7812954389894746	Not significant
pfkA	FumC	P07343	76.0	Diamide/Control	0.19778233823627375	0.8563530499354597	Not significant
pfkA	FumC	P07343	385.0	Diamide/Control	0.05283042450105233	0.9050172921318278	Not significant
pfkA	GpmI	P39773	424.0	Diamide/Control	-2.47449659427347	0.3083424084157242	Not significant
pfkA	GuaA	P29727	248.0	Diamide/Control	-1.1425013006315288	0.16442086816485488	Not significant
pfkA	PurA	P29726	366.0	Diamide/Control	-0.14400484604624586	0.7316205063462472	Not significant
pfkA	PyrG	P13242	239.0	Diamide/Control	-0.479158224476449	0.616382565318947	Not significant
pfkA	PyrG	P13242	229.0	Diamide/Control	0.38641389571730067	0.6568750323079499	Not significant
pfkA	PyrG	P13242	438.0	Diamide/Control	-0.13670105508781116	0.9109932676014821	Not significant
pfkA	FabL	P71079	120.0	Diamide/Control	-1.5429496339848032	0.08910409762494541	Not significant
pfkA	Tuf	P33166	139.0	Diamide/Control	-1.1804810754044572	0.5040641248373503	Not significant
pfkA	Tuf	P33166	83.0	Diamide/Control	0.8007424665682423	0.15888845615656785	Not significant
pfkA	SucC	P80886	325.0	Diamide/Control	-0.2046143272831311	0.8286838660198315	Not significant
pfkA	SucC	P80886	193.0	Diamide/Control	1.1660386883186997	0.27118295494760025	Not significant
pfkA	SucC	P80886	102.0	Diamide/Control	-1.9170098722131126	0.0025056974416304916	Significant
pfkA	RocG	P39633	296.0	Diamide/Control	-0.8296149477294188	0.7039001581081478	Not significant
pfkA	RocG	P39633	207.0	Diamide/Control	-0.0018692418750364346	0.9955583907098011	Not significant
pfkA	SerS	P37464	353.0	Diamide/Control	0.4558131162921575	0.26897796428044607	Not significant
pfkA	RpoC	P37871	355.0	Diamide/Control	-2.719921527766524	0.10891533528448254	Not significant
pfkA	YcsA	P42958	348.0	Diamide/Control	-0.37091399882968057	0.7564258556485429	Not significant
pfkA	TpiA	P27876	91.0	Diamide/Control	-2.4953939141181447	0.2282589273259502	Not significant
pfkA	TpiA	P27876	126.0	Diamide/Control	-1.85883415317336	0.03605875681548869	Not significant
pfkA	TpiA	P27876	41.0	Diamide/Control	-1.0201832776257167	0.13938292905221994	Not significant
pfkA	TpiA	P27876	187.0	Diamide/Control	-3.103017234009396	0.17793880277250546	Not significant
pfkA	FusA	P80868	389.0	Diamide/Control	-0.09316706624144709	0.8980765015606902	Not significant
pfkA	FusA	P80868	219.0	Diamide/Control	-1.1705964953205845	0.30630175320649006	Not significant
pfkA	FusA	P80868	595.0	Diamide/Control	-0.23089120022374954	0.375738346274088	Not significant
pfkA	SsbA	P37455	51.0	Diamide/Control	-1.3436329879553697	0.18640440337595576	Not significant
pfkA	FbaA	P13243	161.0	Diamide/Control	-1.207243736307336	0.1285376991591669	Not significant
pfkA	FbaA	P13243	172.0	Diamide/Control	-1.025788896265457	0.30871730973745215	Not significant
pfkA	FbaA	P13243	93.0	Diamide/Control	1.2135343742833435	0.5985388938260231	Not significant
pfkA	YtsP	O34553	76.0	Diamide/Control	-0.2361284728692376	0.6881591600631318	Not significant
pfkA	YtsP	O34553	86.0	Diamide/Control	-1.7783196313425451	0.523794587601224	Not significant
pfkA	YtsP	O34553	110.0	Diamide/Control	-1.0072624828322196	0.2660855834767652	Not significant
pfkA	FabF	O34340	375.0	Diamide/Control	-0.20024825866254733	0.795353515642863	Not significant
pfkA	MenB	P23966	173.0	Diamide/Control	0.2319836252693171	0.5889603043010024	Not significant
pfkA	HisS	O32039	332.0	Diamide/Control	-0.48417471271015927	0.43944482061348605	Not significant
pfkA	YumC	O05268	85.0	Diamide/Control	-2.4116909922097305	0.10136114997760969	Not significant
pfkA	RnjB	O31760	177.0	Diamide/Control	-0.16268503645892632	0.6697509528651266	Not significant
pfkA	YerC	Q7BVT7	35.0	Diamide/Control	-0.8402799890250757	0.3679333245287971	Not significant
pfkA	Tsf	P80700	239.0	Diamide/Control	-0.644195783502574	0.4080812951538867	Not significant
pfkA	Tsf	P80700	22.0	Diamide/Control	-3.92680298641411	0.15321317729714856	Not significant
pfkA	GlnA	P12425	94.0	Diamide/Control	-0.518367129021657	0.6383910486987303	Not significant
pfkA	GlnA	P12425	168.0	Diamide/Control	-0.21344113323040187	0.7567616970030568	Not significant
pfkA	GlnA	P12425	208.0	Diamide/Control	-0.31277556322137795	0.7540055368072974	Not significant
pfkA	GlnA	P12425	307.0	Diamide/Control	-0.999379633959146	0.13943045476418425	Not significant
pfkA	Upp	P39149	159.0	Diamide/Control	-1.619242454697929	0.3832175514331299	Not significant
pfkA	YlyB	Q45480	226.0	Diamide/Control	-0.2038582979640474	0.8517171507796205	Not significant
pfkA	FolB	P28823	93.0	Diamide/Control	-0.7639863505236386	0.2498999918153423	Not significant
pfkA	RocA	P39634	474.0	Diamide/Control	-0.29642780501959276	0.32673554534231936	Not significant
pfkA	RocA	P39634	425.0	Diamide/Control	0.5663794932945219	0.5654363614503348	Not significant
pfkA	AsnB	P54420	589.0	Diamide/Control	-1.0187038968016533	0.2594984626252062	Not significant
pfkA	AsnB	P54420	2.0	Diamide/Control	0.41516104109769364	0.668225398109848	Not significant
pfkA	GudB	P50735	124.0	Diamide/Control	1.630041027593787	0.19264186304999031	Not significant
pfkA	GudB	P50735	108.0	Diamide/Control	1.7576080901017377	0.02205823614410729	Not significant
pfkA	RocD	P38021	140.0	Diamide/Control	-0.8296360976818453	0.23601462855813934	Not significant
pfkA	RocD	P38021	366.0	Diamide/Control	-0.12824748893500598	0.8714704976142091	Not significant
pfkA	RocD	P38021	244.0	Diamide/Control	-0.11324068907251193	0.7588699083791364	Not significant
pfkA	RocD	P38021	269.0	Diamide/Control	-0.6010229116591955	0.4532658351686432	Not significant
pfkA	RocD	P38021	296.0	Diamide/Control	-0.9558954164605953	0.15233191036660843	Not significant
pfkA	RocD	P38021	219.0	Diamide/Control	0.4449553484555198	0.29434248968747667	Not significant
pfkA	YqhT	P54518	221.0	Diamide/Control	-1.683932660402434	0.22705817590412744	Not significant
pfkA	MetK	P54419	22.0	Diamide/Control	0.09534687665700153	0.9213766998805842	Not significant
pfkA	WapI	Q07836	8.0	Diamide/Control	-0.8254618262923111	0.07382632782413386	Not significant
pfkA	WapI	Q07836	116.0	Diamide/Control	0.41743878117357386	0.6006178329945435	Not significant
pfkA	PpaC	P37487	18.0	Diamide/Control	-0.06084616867878311	0.8376730020552374	Not significant
pfkA	PpaC	P37487	158.0	Diamide/Control	-2.379613776450901	0.16629020091895433	Not significant
pfkA	PpaC	P37487	118.0	Diamide/Control	-1.8191786156059602	0.12817863969798599	Not significant
pfkA	PckA	P54418	270.0	Diamide/Control	0.09910885972648392	0.8015998070140192	Not significant
pfkA	PckA	P54418	274.0	Diamide/Control	-0.02242413305532331	0.9576205169407527	Not significant
pfkA	PckA	P54418	218.0	Diamide/Control	2.1862787307273446	0.021182858560425274	Not significant
pfkA	RpsB	P21464	191.0	Diamide/Control	-1.421148434640075	0.2688506972842708	Not significant
pfkA	IlvK	P39576	104.0	Diamide/Control	-0.1504093387807048	0.8353762898685697	Not significant
pfkA	PtsI	P08838	363.0	Diamide/Control	1.7815491138169048	0.05179685521551207	Not significant
pfkA	Tpx	P80864	94.0	Diamide/Control	-4.526571126064078	0.4208404256505086	Not significant
pfkA	Tpx	P80864	60.0	Diamide/Control	0.13611865270443857	0.8057769425777327	Not significant
pfkA	MnmG	P25812	136.0	Diamide/Control	0.36299044306166006	0.770433290736809	Not significant
pfkA	YtsJ	O34962	140.0	Diamide/Control	-0.6685579380301764	0.22390378155314544	Not significant
pfkA	YtsJ	O34962	44.0	Diamide/Control	-1.002413276123678	0.23703585847431224	Not significant
pfkA	YcgN	P94391	425.0	Diamide/Control	0.5751595663513946	0.527142910057449	Not significant
pfkA	Spo0M	P71088	159.0	Diamide/Control	-0.1818595341159482	0.6836788342627587	Not significant
pfkA	ThrS	P18255	573.0	Diamide/Control	-0.5900752530115138	0.6095170782087944	Not significant
pfkA	YqiW	P54534	142.0	Diamide/Control	-0.4263951293754019	0.6670535656653657	Not significant
pfkA	GlmU	P14192	175.0	Diamide/Control	-1.5525688553718289	0.3423363965932732	Not significant
pfkA	RpoB	P37870	515.0	Diamide/Control	-0.5773582088912645	0.562719275838701	Not significant
pfkA	RpoB	P37870	625.0	Diamide/Control	-0.5651938990721435	0.2602942763965756	Not significant
pfkA	RpoB	P37870	676.0	Diamide/Control	0.10892350178130203	0.7678952454742173	Not significant
pfkA	RpoB	P37870	723.0	Diamide/Control	0.9797664055011395	0.38873781713232547	Not significant
pfkA	HprK	O34483	79.0	Diamide/Control	-0.24069040790288238	0.8522551126480504	Not significant
pfkA	RbsA	P36947	206.0	Diamide/Control	-0.3064768342010934	0.6715087417050527	Not significant
pfkA	GlpK	P18157	254.0	Diamide/Control	1.9287441245681156	0.1184198519474236	Not significant
pfkA	GlpK	P18157	111.0	Diamide/Control	-0.9028671186673399	0.3558345335743621	Not significant
pfkA	GlpK	P18157	268.0	Diamide/Control	0.049859743148885534	0.922882887285891	Not significant
pfkA	Icd	P39126	118.0	Diamide/Control	0.7678983830614395	0.5506544750844723	Not significant
pfkA	Icd	P39126	411.0	Diamide/Control	0.05701180329780409	0.8678488537443858	Not significant
pfkA	BfmBAA	P37940	197.0	Diamide/Control	-0.9369099362050212	0.43232975349405767	Not significant
pfkA	BfmBAA	P37940	180.0	Diamide/Control	0.35102963371176116	0.46334392134965907	Not significant
pfkA	GuaB	P21879	308.0	Diamide/Control	-0.8948499924682205	0.20415306243254155	Not significant
pfkA	GuaB	P21879	327.0	Diamide/Control	-0.8747643700240492	0.21696319207243425	Not significant
pfkA	GatB	O30509	192.0	Diamide/Control	-0.5286295780450722	0.07545013020282802	Not significant
pfkA	SufB	O32162	375.0	Diamide/Control	-2.222577072173099	0.14187999041951477	Not significant
pfkA	SufB	O32162	278.0	Diamide/Control	-1.617750795840349	0.23035142976103168	Not significant
pfkA	LutB	O07021	313.0	Diamide/Control	-0.877018134254004	0.1943526475401325	Not significant
pfkA	YpgR	P54169	289.0	Diamide/Control	-0.04570737623572606	0.9205564218563056	Not significant
pfkA	Rph	P28619	116.0	Diamide/Control	-0.7359748802872917	0.3546040648548927	Not significant
pfkA	Rph	P28619	39.0	Diamide/Control	-1.5694452686040439	0.19897692969768996	Not significant
pfkA	DeoD	O34925	128.0	Diamide/Control	0.31963592906500593	0.6430755250918518	Not significant
pfkA	CitZ	P39120	195.0	Diamide/Control	-0.45082073961039093	0.2696656001481653	Not significant
pfkA	RbsK	P36945	149.0	Diamide/Control	-0.4162008174208326	0.6021783015478579	Not significant
pfkA	YpqE	P50829	120.0	Diamide/Control	-0.6657161650424844	0.3871947848364867	Not significant
pfkA	YqkJ	P54572	276.0	Diamide/Control	-2.512027079409324	0.22954201682083974	Not significant
pfkA	YqkJ	P54572	120.0	Diamide/Control	-0.9102838840212777	0.10497710503584491	Not significant
pfkA	GapB	O34425	201.0	Diamide/Control	2.1209359196854254	0.03842380864301353	Not significant
pfkA	YqeI	P54454	54.0	Diamide/Control	-2.7238595799065752	0.3283255079284431	Not significant
pfkA	YqiT	P54531	18.0	Diamide/Control	-3.712722439824641	0.04855356957837147	Not significant
pfkA	YqiT	P54531	189.0	Diamide/Control	-0.12997415054404884	0.8779526414383864	Not significant
pfkA	IleS	Q45477	346.0	Diamide/Control	0.5863059735035941	0.7743384717529536	Not significant
pfkA	IleS	Q45477	451.0	Diamide/Control	1.6974399588921685	0.28745955988327043	Not significant
pfkA	IolG	P26935	315.0	Diamide/Control	0.6146320480928538	0.12578478753283273	Not significant
pfkA	AroE	P54374	217.0	Diamide/Control	-0.7077647391000882	0.27514751543390487	Not significant
pfkA	YjbG	O31605	650.0	Diamide/Control	-1.2952168178672447	0.15547735473471008	Not significant
pfkA	SdhA	P08065	86.0	Diamide/Control	-1.2294382573960354	0.08353982611394734	Not significant
pfkA	SdhA	P08065	296.0	Diamide/Control	0.4091398523804555	0.6214066212020186	Not significant
pfkA	CitB	P09339	321.0	Diamide/Control	-0.3016217943543234	0.6546319249567355	Not significant
pfkA	CitB	P09339	351.0	Diamide/Control	-0.8136241642578392	0.028937868942531697	Not significant
pfkA	CitB	P09339	770.0	Diamide/Control	-0.854524531506366	0.08326242414184959	Not significant
pfkA	HtpG	P46208	315.0	Diamide/Control	-0.4594183439282122	0.5190123950835537	Not significant
pfkA	AspS	O32038	8.0	Diamide/Control	1.308337194928148	0.20673796841946754	Not significant
pfkA	SacA	P07819	133.0	Diamide/Control	-1.7704507083538599	0.015223055380357007	Not significant
pfkA	SacA	P07819	101.0	Diamide/Control	0.4335547578847617	0.4361755644920683	Not significant
pfkA	OdhA	P23129	534.0	Diamide/Control	0.0027643157265762213	0.9951295602662844	Not significant
pfkA	OdhA	P23129	435.0	Diamide/Control	-2.128870872773138	0.03617579927246124	Not significant
pfkA	YqjE	P54542	239.0	Diamide/Control	-0.7246281327706893	0.10733216128411452	Not significant
pfkA	AroA	P39912	126.0	Diamide/Control	-0.30663637250682474	0.16680441455510162	Not significant
pfkA	PdhC	P21883	358.0	Diamide/Control	-0.5893835543241164	0.379225006246101	Not significant
pfkA	YqiS	P54530	204.0	Diamide/Control	-2.21213329563098	0.008102571906729864	Significant
pfkA	Pta	P39646	306.0	Diamide/Control	-0.2831258034071779	0.13068950987632322	Not significant
pfkA	SufS	O32164	215.0	Diamide/Control	-0.6609725457390555	0.28816029954031885	Not significant
pfkA	SufS	O32164	226.0	Diamide/Control	1.6005848897138482	0.37221283464943355	Not significant
pfkA	YsdC	P94521	187.0	Diamide/Control	-2.157795197971914	0.14646732089190348	Not significant
pfkA	RplN	P12875	41.0	Diamide/Control	-4.065001120821332	0.0005335807095810555	Significant
pfkA	YjbL	O31610	21.0	Diamide/Control	-2.1884083701284816	0.14588912754136896	Not significant
pfkA	Eno	P37869	118.0	Diamide/Control	-0.721607328876416	0.06982297852528399	Not significant
pfkA	YabD	P37545	204.0	Diamide/Control	-0.13036421257137376	0.916917471239533	Not significant
pfkA	RplB	P42919	188.0	Diamide/Control	-2.6886537665710875	0.04566270808936821	Not significant
pfkA	AhpC	P80239	166.0	Diamide/Control	-1.7156526175678177	0.027235094354637824	Not significant
pfkA	SdhB	P08066	84.0	Diamide/Control	0.457022978321398	0.6751856445903515	Not significant
pfkA	GcvPA	P54376	203.0	Diamide/Control	1.5545226412693023	0.33377415106813074	Not significant
pfkA	DnaK	P17820	15.0	Diamide/Control	-0.23467198405648917	0.34398255448185744	Not significant
pfkA	RnjA	Q45493	191.0	Diamide/Control	-0.8579244719770875	0.2693358827466725	Not significant
pfkA	SucD	P80865	269.0	Diamide/Control	-0.6406882046034089	0.159560780152887	Not significant
pfkA	SucD	P80865	297.0	Diamide/Control	-2.821077222409301	0.44662824285688113	Not significant
pfkA	PepT	P55179	26.0	Diamide/Control	-2.52909174419852	0.004675952643817465	Significant
pfkA	DeoC	P39121	129.0	Diamide/Control	-0.8133064209214942	0.02523731580458955	Not significant
pfkA	GlmS	P0CI73	298.0	Diamide/Control	0.009394089513117262	0.9340411829747566	Not significant
pfkA	GlpX	Q03224	132.0	Diamide/Control	-0.12679416085360604	0.2142708162215017	Not significant
pfkA	PgcA	P18159	37.0	Diamide/Control	0.028733669726545726	0.9791781786641942	Not significant
pfkA	RbsD	P36946	123.0	Diamide/Control	-0.5131202739231797	0.4943898095088025	Not significant
pfkA	BfmBC	P54533	358.0	Diamide/Control	-2.0501519922482796	0.05226854743199365	Not significant
pfkA	Ddl	P96612	232.0	Diamide/Control	0.13949469172187212	0.916096474018659	Not significant
pfkA	InfC	P55872	145.0	Diamide/Control	-1.440022050645073	0.28866945698365815	Not significant
pfkA	PurB	P12047	199.0	Diamide/Control	0.021904759441898448	0.9343505061929862	Not significant
pfkA	FolD	P54382	240.0	Diamide/Control	-2.1422397505881894	0.2780345978946231	Not significant
pfkA	DnaN	P05649	176.0	Diamide/Control	-0.8280954352815099	0.2400131328459835	Not significant
pfkA	YpsC	P50840	109.0	Diamide/Control	0.420096844675678	0.09498487500439269	Not significant
pfkA	YtpR	O34943	170.0	Diamide/Control	-0.1834525076882475	0.7542789410286098	Not significant
pfkA	YtpR	O34943	129.0	Diamide/Control	-0.465100255944931	0.35510354535909383	Not significant
pfkA	GatA	O06491	186.0	Diamide/Control	-0.5493630327541752	0.542571403129717	Not significant
pfkA	GndA	P80859	168.0	Diamide/Control	-0.12930425789870695	0.5310776759415133	Not significant
pfkA	ArgS	P46906	153.0	Diamide/Control	-0.316289537717619	0.5135853624799267	Not significant
pfkA	AckA	P37877	205.0	Diamide/Control	0.4661359402209664	0.6676106806264414	Not significant
pfkA	ThrC	P04990	288.0	Diamide/Control	-0.9151504343256466	0.08461843307647536	Not significant
pfkA	PunA	P46354	230.0	Diamide/Control	0.10108201923513171	0.9229416113363936	Not significant
pfkA	Pgi	P80860	404.0	Diamide/Control	0.013055963986870981	0.8274487439337121	Not significant
pfkA	RpmF	O34687	46.0	Diamide/Control	-0.2335696428934359	0.788301958806793	Not significant
pfkA	YsnA	P94558	124.0	Diamide/Control	-0.03368606779892759	0.9447117080874126	Not significant
pfkA	YceD	P80875	55.0	Diamide/Control	-0.4688007622686138	0.45383427829112344	Not significant
pfkA	PpiB	P35137	72.0	Diamide/Control	1.47184697846405	0.43575733266445293	Not significant
pfkA	PpiB	P35137	57.0	Diamide/Control	0.08762363644981916	0.3936956204302102	Not significant
pfkA	YwtE	P96741	170.0	Diamide/Control	1.8002455974942126	0.24565412334991976	Not significant
pfkA	Drm	P46353	233.0	Diamide/Control	-0.5987824912460683	0.526358310874419	Not significant
pfkA	AspB	P53001	96.0	Diamide/Control	-0.31852908240664957	0.5461214982521242	Not significant
pfkA	AspB	P53001	335.0	Diamide/Control	-0.6770218890740026	0.3390969889645581	Not significant
pfkA	AspB	P53001	315.0	Diamide/Control	0.15579593796417107	0.45558853302379787	Not significant
pfkA	YndB	O31806	63.0	Diamide/Control	-1.1577230094836335	0.042386824610673564	Not significant
pfkA	InfB	P17889	689.0	Diamide/Control	-0.6126617068369741	0.03477321583557272	Not significant
pfkA	YmxG	Q04805	85.0	Diamide/Control	0.06237178114209606	0.9377519699898627	Not significant
pfkA	ClpC	P37571	311.0	Diamide/Control	-0.6106142127541304	0.47227778106656515	Not significant
pfkA	YgxA	Q04385	270.0	Diamide/Control	-0.13111723182071874	0.48563324920902096	Not significant
pfkA	PtsG	P20166	461.0	Diamide/Control	-0.5300632732663041	0.6324685480673445	Not significant
pfkA	SerA	P35136	339.0	Diamide/Control	0.32381708052767605	0.6478375751989565	Not significant
pfkA	Asd	Q04797	241.0	Diamide/Control	-0.0932973623260629	0.7140748593593268	Not significant
pfkA	PhoP	P13792	65.0	Diamide/Control	0.35366964413414365	0.32223438539584404	Not significant
pfkA	IolI	P42419	23.0	Diamide/Control	0.8186846100052231	0.16086778114517344	Not significant
pfkA	Adk	P16304	150.0	Diamide/Control	-1.0163547228809289	0.03029717212821611	Not significant
pfkA	PatB	Q08432	370.0	Diamide/Control	-0.3939433282702592	0.7572110619141073	Not significant
pfkA	Pgl	O34499	342.0	Diamide/Control	-0.2604548833057674	0.49921028037115245	Not significant
pfkA	LutA	O07020	79.0	Diamide/Control	0.5243158058877153	0.5627517174798878	Not significant
pfkA	YphP	P54170	144.0	Diamide/Control	-0.858045235060308	0.02465848389806067	Not significant
pfkA	FabD	P71019	163.0	Diamide/Control	-0.752587558290253	0.11086000238442087	Not significant
pfkA	SufC	P80866	200.0	Diamide/Control	0.759372456286663	0.3266318096185471	Not significant
pfkA	BfmBAB	P37941	111.0	Diamide/Control	0.0012500933116974635	0.997261943953009	Not significant
pfkA	NusA	P32727	250.0	Diamide/Control	-1.408168595831384	0.10536626654861464	Not significant
pfkA	DltA	P39581	393.0	Diamide/Control	-0.7810706082042257	0.137767705227421	Not significant
pfkA	RimP	P32726	53.0	Diamide/Control	-2.4372396701478416	0.011686221738310043	Not significant
pfkA	AbrB	P08874	56.0	Diamide/Control	-0.2859762442771538	0.6967210059897702	Not significant
pfkA	YpjQ	P54173	47.0	Diamide/Control	0.03597367144359195	0.9546420170613552	Not significant
pfkA	GlyA	P39148	64.0	Diamide/Control	-0.3622257053146142	0.23296174591474322	Not significant
ribT	Pyc	Q9KWU4	261.0	Diamide/Control	0.4932916151238636	0.5092521021675898	Not significant
ribT	Pyc	Q9KWU4	676.0	Diamide/Control	0.7440936905622855	0.20059191350693062	Not significant
ribT	Pyc	Q9KWU4	100.0	Diamide/Control	-0.15537793913172476	0.9163218448757533	Not significant
ribT	FumC	P07343	76.0	Diamide/Control	0.20306534383797525	0.768061152952649	Not significant
ribT	FumC	P07343	385.0	Diamide/Control	-0.23122818105905082	0.6893907194999125	Not significant
ribT	FumC	P07343	302.0	Diamide/Control	0.4661142214875434	0.7182383396822543	Not significant
ribT	GpmI	P39773	424.0	Diamide/Control	0.158303623185879	0.4982420176968602	Not significant
ribT	GuaA	P29727	248.0	Diamide/Control	0.22975044147057938	0.761196782520711	Not significant
ribT	PyrG	P13242	239.0	Diamide/Control	-0.4258591019609607	0.670460168144603	Not significant
ribT	PyrG	P13242	438.0	Diamide/Control	1.213098907128262	0.2018632310587273	Not significant
ribT	PyrG	P13242	229.0	Diamide/Control	-0.1285439633221027	0.9013491900488422	Not significant
ribT	FabL	P71079	120.0	Diamide/Control	-0.6241611985071209	0.39191438357661285	Not significant
ribT	Tuf	P33166	139.0	Diamide/Control	0.24504992048964355	0.7875383290985541	Not significant
ribT	SucC	P80886	193.0	Diamide/Control	-0.38473266463875	0.5420865408331581	Not significant
ribT	SucC	P80886	102.0	Diamide/Control	0.12049228781195241	0.8899114933963834	Not significant
ribT	SucC	P80886	325.0	Diamide/Control	2.355927327976224	0.2433239259397308	Not significant
ribT	TpiA	P27876	91.0	Diamide/Control	-0.6532889216763811	0.1948466403327217	Not significant
ribT	TpiA	P27876	126.0	Diamide/Control	1.223041332965851	0.46800125389413266	Not significant
ribT	TpiA	P27876	41.0	Diamide/Control	0.12275620356677233	0.8302304353989294	Not significant
ribT	TpiA	P27876	187.0	Diamide/Control	-2.161894172834746	0.4935778648671426	Not significant
ribT	FusA	P80868	389.0	Diamide/Control	-0.4830376000020809	0.531628864606362	Not significant
ribT	FusA	P80868	219.0	Diamide/Control	-0.05089225335050202	0.9369247954933885	Not significant
ribT	FusA	P80868	595.0	Diamide/Control	2.1038382985694395	0.5164748793043181	Not significant
ribT	SsbA	P37455	51.0	Diamide/Control	-2.433477889490312	0.12226978159863942	Not significant
ribT	FbaA	P13243	161.0	Diamide/Control	-0.3596862257961167	0.7796606451750869	Not significant
ribT	FbaA	P13243	172.0	Diamide/Control	1.0473243710294367	0.4065799115334965	Not significant
ribT	FbaA	P13243	93.0	Diamide/Control	0.39141104204626176	0.28313029318205163	Not significant
ribT	YtsP	O34553	76.0	Diamide/Control	-0.896893044286485	0.11754019994647344	Not significant
ribT	FabF	O34340	375.0	Diamide/Control	-0.3166765066132553	0.6015304756433014	Not significant
ribT	MenB	P23966	173.0	Diamide/Control	0.15447266622267763	0.8392562511249205	Not significant
ribT	HisS	O32039	332.0	Diamide/Control	0.796790010282494	0.17817418225578976	Not significant
ribT	IolA	P42412	36.0	Diamide/Control	-1.5249429540793287	0.02445059242204346	Not significant
ribT	YumC	O05268	85.0	Diamide/Control	-0.6896229424039483	0.11000547528600245	Not significant
ribT	RnjB	O31760	177.0	Diamide/Control	-0.12664550196538357	0.837416365360326	Not significant
ribT	Tsf	P80700	239.0	Diamide/Control	-0.56559566016237	0.20397175256256478	Not significant
ribT	GlnA	P12425	94.0	Diamide/Control	-0.13797362394070448	0.7695464037521484	Not significant
ribT	GlnA	P12425	168.0	Diamide/Control	-1.5258771889429943	0.2896825137336189	Not significant
ribT	GlnA	P12425	307.0	Diamide/Control	-0.03893860579838692	0.937703262224468	Not significant
ribT	GlnA	P12425	208.0	Diamide/Control	-0.12915002536167342	0.886342177941075	Not significant
ribT	YlyB	Q45480	226.0	Diamide/Control	-0.48029904035004994	0.6367132781236388	Not significant
ribT	GabT	P94427	242.0	Diamide/Control	1.0032683590334073	0.6763770163771483	Not significant
ribT	RocA	P39634	425.0	Diamide/Control	-1.057122145371429	0.528984389403066	Not significant
ribT	AsnB	P54420	589.0	Diamide/Control	-1.3694250199478784	0.36084392721262265	Not significant
ribT	AsnB	P54420	416.0	Diamide/Control	2.3366922496177414	0.5375913731587728	Not significant
ribT	AsnB	P54420	2.0	Diamide/Control	-0.4017382212957962	0.6489868799744758	Not significant
ribT	MurC	P40778	203.0	Diamide/Control	-0.08057788855953296	0.9327859506047541	Not significant
ribT	YqhT	P54518	221.0	Diamide/Control	0.5563833140561915	0.4990989332582118	Not significant
ribT	MetK	P54419	22.0	Diamide/Control	0.19831091315439844	0.8650228909569712	Not significant
ribT	PpaC	P37487	18.0	Diamide/Control	0.10893340977687278	0.8917852889147349	Not significant
ribT	PpaC	P37487	158.0	Diamide/Control	-0.5429561542930543	0.5512503363226693	Not significant
ribT	PpaC	P37487	118.0	Diamide/Control	0.34313068568624944	0.47523998907947407	Not significant
ribT	PckA	P54418	270.0	Diamide/Control	-0.5138493783006342	0.24399182146020124	Not significant
ribT	RpsB	P21464	191.0	Diamide/Control	-0.04548536224326803	0.9189787157876705	Not significant
ribT	YvlB	O34628	242.0	Diamide/Control	0.648265430416387	0.2808446985020482	Not significant
ribT	IlvK	P39576	104.0	Diamide/Control	1.1442978682161227	0.056430332086571444	Not significant
ribT	PtsI	P08838	363.0	Diamide/Control	-0.13279106823638528	0.5321637952477357	Not significant
ribT	Tpx	P80864	60.0	Diamide/Control	0.35998406386219006	0.6043288778625058	Not significant
ribT	MnmG	P25812	136.0	Diamide/Control	1.3417279555586161	0.47038558309723444	Not significant
ribT	YtsJ	O34962	140.0	Diamide/Control	0.4381108360676661	0.0853851334547389	Not significant
ribT	Spo0M	P71088	159.0	Diamide/Control	0.2049751240673844	0.7770851303216095	Not significant
ribT	ThrS	P18255	573.0	Diamide/Control	-0.6091840248685461	0.3819360872261123	Not significant
ribT	YqiW	P54534	142.0	Diamide/Control	1.9972714471819666	0.09762589832649651	Not significant
ribT	GlmU	P14192	175.0	Diamide/Control	-0.6811113344712209	0.5832372500685972	Not significant
ribT	RpoB	P37870	676.0	Diamide/Control	0.1670189509594717	0.7419306057478798	Not significant
ribT	RpoB	P37870	515.0	Diamide/Control	1.923089460384632	0.5515318421120693	Not significant
ribT	RpoB	P37870	625.0	Diamide/Control	-0.04308158643602429	0.9435412238824323	Not significant
ribT	RpoB	P37870	723.0	Diamide/Control	0.35001588955881024	0.04265183829605622	Not significant
ribT	HprK	O34483	79.0	Diamide/Control	-0.3742596280871663	0.6858518591819482	Not significant
ribT	RbsA	P36947	206.0	Diamide/Control	-0.23034102313162805	0.419089131546968	Not significant
ribT	MreB	Q01465	317.0	Diamide/Control	1.0060691429785737	0.13960515547497093	Not significant
ribT	FtsY	P51835	208.0	Diamide/Control	-1.2975864786527072	0.49567972266922156	Not significant
ribT	GlpK	P18157	111.0	Diamide/Control	0.5559429916901575	0.5186017385607677	Not significant
ribT	GlpK	P18157	254.0	Diamide/Control	2.766382366772046	0.06572060570902938	Not significant
ribT	GlpK	P18157	268.0	Diamide/Control	0.6323409193613964	0.4761930945255055	Not significant
ribT	Icd	P39126	411.0	Diamide/Control	2.469438172726875	0.0516602151178383	Not significant
ribT	Icd	P39126	118.0	Diamide/Control	-0.2337222074850235	0.7873102648379143	Not significant
ribT	BfmBAA	P37940	180.0	Diamide/Control	1.8470484236362958	0.03253349085757971	Not significant
ribT	GalE	P55180	298.0	Diamide/Control	1.10992937223657	0.26407940449296186	Not significant
ribT	YabJ	P37552	104.0	Diamide/Control	0.21517965495755928	0.7947272060739972	Not significant
ribT	GuaB	P21879	327.0	Diamide/Control	0.4213839982944715	0.1970999003768005	Not significant
ribT	GuaB	P21879	308.0	Diamide/Control	1.676250581954496	0.216560245334667	Not significant
ribT	GatB	O30509	192.0	Diamide/Control	-0.01205610169366334	0.9822383742750598	Not significant
ribT	SufB	O32162	375.0	Diamide/Control	-0.7154373349675167	0.43468577003501885	Not significant
ribT	SufB	O32162	278.0	Diamide/Control	0.24269751560062883	0.2542290708253698	Not significant
ribT	Rph	P28619	116.0	Diamide/Control	0.056300703549397986	0.9089239443054429	Not significant
ribT	Rph	P28619	39.0	Diamide/Control	0.32312858167662994	0.48589175695620423	Not significant
ribT	DeoD	O34925	128.0	Diamide/Control	0.012416762967079348	0.9695151327449729	Not significant
ribT	DeoD	O34925	38.0	Diamide/Control	-0.08340056001260272	0.9082972468693218	Not significant
ribT	CitZ	P39120	195.0	Diamide/Control	-0.13700622694539877	0.5494044267684393	Not significant
ribT	RbsK	P36945	149.0	Diamide/Control	0.18230679625978086	0.8447145613658681	Not significant
ribT	RbsK	P36945	274.0	Diamide/Control	0.5520070218245177	0.4941062439132755	Not significant
ribT	YpqE	P50829	120.0	Diamide/Control	1.571664121851311	0.38542249461248185	Not significant
ribT	YqkJ	P54572	276.0	Diamide/Control	-0.956596780014376	0.23722704665463362	Not significant
ribT	YqkJ	P54572	120.0	Diamide/Control	-0.31641635515531674	0.8094340829938196	Not significant
ribT	GapB	O34425	201.0	Diamide/Control	2.2579167782124965	0.12138161353390944	Not significant
ribT	YqiT	P54531	189.0	Diamide/Control	1.4805724297816414	0.03172872964754777	Not significant
ribT	YqiT	P54531	18.0	Diamide/Control	-0.4251180482489067	0.4416923118388914	Not significant
ribT	IleS	Q45477	346.0	Diamide/Control	2.6670380420490623	0.34925176291472887	Not significant
ribT	IleS	Q45477	451.0	Diamide/Control	-0.18479899442253175	0.8420296828175661	Not significant
ribT	YjbG	O31605	650.0	Diamide/Control	-1.1611394608973564	0.12538149333024334	Not significant
ribT	SdhA	P08065	296.0	Diamide/Control	-0.0252952264342538	0.9765346378083091	Not significant
ribT	SdhA	P08065	86.0	Diamide/Control	-0.2825050003538056	0.6420351474260602	Not significant
ribT	CitB	P09339	351.0	Diamide/Control	-0.21684441397292842	0.7297478417820322	Not significant
ribT	CitB	P09339	321.0	Diamide/Control	0.5626371095938153	0.18956089052563055	Not significant
ribT	CitB	P09339	770.0	Diamide/Control	0.47833896009938653	0.5075939507520946	Not significant
ribT	HtpG	P46208	315.0	Diamide/Control	1.6525367077377535	0.21069757104448167	Not significant
ribT	AspS	O32038	8.0	Diamide/Control	2.7590324773479904	0.005161212356992938	Significant
ribT	OdhA	P23129	435.0	Diamide/Control	-0.41976812067187774	0.46319604690191823	Not significant
ribT	YqjE	P54542	239.0	Diamide/Control	0.27250791657320417	0.833024889958363	Not significant
ribT	AroA	P39912	126.0	Diamide/Control	1.0417131838136777	0.2727171155247771	Not significant
ribT	YqiS	P54530	204.0	Diamide/Control	0.7016833181639694	0.201922131436109	Not significant
ribT	Pta	P39646	167.0	Diamide/Control	-0.28491718270142413	0.7575456046358965	Not significant
ribT	YsdC	P94521	187.0	Diamide/Control	0.1311289075752061	0.9339800169357302	Not significant
ribT	NrnA	O34600	309.0	Diamide/Control	1.1811386423687642	0.4057792485811602	Not significant
ribT	RplN	P12875	41.0	Diamide/Control	-1.1623679205743191	0.052215109013934495	Not significant
ribT	Eno	P37869	118.0	Diamide/Control	0.39716344732555336	0.7661948377710706	Not significant
ribT	RplB	P42919	188.0	Diamide/Control	-1.2317734698911085	0.38283942043986385	Not significant
ribT	AhpC	P80239	166.0	Diamide/Control	-0.7499697985827616	0.4388052180351908	Not significant
ribT	SdhB	P08066	84.0	Diamide/Control	-0.07573769325186207	0.9349450378246862	Not significant
ribT	DnaK	P17820	15.0	Diamide/Control	0.4310388215642341	0.3362861319515669	Not significant
ribT	RnjA	Q45493	297.0	Diamide/Control	0.28111365683723016	0.7823074768221298	Not significant
ribT	RnjA	Q45493	191.0	Diamide/Control	0.23182754870550887	0.3355944474136464	Not significant
ribT	SucD	P80865	269.0	Diamide/Control	1.8876793210193328	0.2001629714652751	Not significant
ribT	DeoC	P39121	129.0	Diamide/Control	0.4204608242648331	0.16628281391045543	Not significant
ribT	GlvA	P54716	113.0	Diamide/Control	2.0104908887701898	0.13053093353849635	Not significant
ribT	GlvA	P54716	301.0	Diamide/Control	-0.5483176683520367	0.6468502453647567	Not significant
ribT	GlvA	P54716	54.0	Diamide/Control	1.43252421964567	0.40544885281453263	Not significant
ribT	GlvA	P54716	171.0	Diamide/Control	2.1439864632664043	0.3321533307581906	Not significant
ribT	ProS	O31755	440.0	Diamide/Control	1.3374264231829756	0.08264245638125271	Not significant
ribT	GlmS	P0CI73	298.0	Diamide/Control	0.4484736365680914	0.6209235496439998	Not significant
ribT	LeuS	P36430	158.0	Diamide/Control	0.18464899947411523	0.7614029764558408	Not significant
ribT	PgcA	P18159	37.0	Diamide/Control	0.7559317178915814	0.4568685186778496	Not significant
ribT	MtlF	C0H3V2	117.0	Diamide/Control	0.5167782996765208	0.5164717527667093	Not significant
ribT	DltC	P39579	15.0	Diamide/Control	0.2022397041227933	0.4151732266973814	Not significant
ribT	AnsB	P26899	390.0	Diamide/Control	-1.1385014403659701	0.16797718837197453	Not significant
ribT	MurAA	P70965	43.0	Diamide/Control	-0.4964641220389196	0.68778478510225	Not significant
ribT	RbsD	P36946	123.0	Diamide/Control	-0.6709476338017202	0.5744086762533744	Not significant
ribT	BfmBC	P54533	358.0	Diamide/Control	-0.31074948400838454	0.6410680240505494	Not significant
ribT	Ddl	P96612	232.0	Diamide/Control	-0.08760964600403305	0.9224405284977427	Not significant
ribT	InfC	P55872	145.0	Diamide/Control	0.8180673815523606	0.6129336637820999	Not significant
ribT	YhcX	P54608	232.0	Diamide/Control	-2.201080794427654	0.04072903360770503	Not significant
ribT	PurB	P12047	199.0	Diamide/Control	0.4873561837161009	0.5983887465847086	Not significant
ribT	FolD	P54382	240.0	Diamide/Control	-1.2323653393427054	0.3670032869713886	Not significant
ribT	DnaN	P05649	176.0	Diamide/Control	0.34322672634232265	0.595121566499226	Not significant
ribT	YpsC	P50840	46.0	Diamide/Control	-0.8465315357389737	0.3857332295629039	Not significant
ribT	YtpR	O34943	129.0	Diamide/Control	-0.6031485415850896	0.190921154243565	Not significant
ribT	YtpR	O34943	170.0	Diamide/Control	0.2523240866169496	0.7956575448559249	Not significant
ribT	Dxr	O31753	348.0	Diamide/Control	-0.8830572948276896	0.24723439107425532	Not significant
ribT	PrfA	P45872	255.0	Diamide/Control	0.3587205010441574	0.3174735660613066	Not significant
ribT	GatA	O06491	186.0	Diamide/Control	0.25154045385653934	0.8667473072147157	Not significant
ribT	GndA	P80859	168.0	Diamide/Control	0.20624437390687866	0.17723162925162672	Not significant
ribT	ArgS	P46906	153.0	Diamide/Control	-0.3061218926700843	0.602378987843202	Not significant
ribT	AckA	P37877	205.0	Diamide/Control	0.7114378122099702	0.4092514731877295	Not significant
ribT	PunA	P46354	230.0	Diamide/Control	-2.026213386357472	0.3145359874850733	Not significant
ribT	Pgi	P80860	404.0	Diamide/Control	0.049551209535394734	0.6114173753708667	Not significant
ribT	YsnA	P94558	124.0	Diamide/Control	0.21312541361924056	0.845299907296887	Not significant
ribT	YceD	P80875	55.0	Diamide/Control	0.022562616798281247	0.9434618723959052	Not significant
ribT	PpiB	P35137	57.0	Diamide/Control	0.18278481266708083	0.041975047660336086	Not significant
ribT	Tgt	O32053	327.0	Diamide/Control	-0.9153262073798847	0.15672005911519582	Not significant
ribT	Drm	P46353	233.0	Diamide/Control	-1.2368254111356365	0.4030642635898088	Not significant
ribT	AspB	P53001	96.0	Diamide/Control	0.606550429497172	0.6140431395128131	Not significant
ribT	InfB	P17889	689.0	Diamide/Control	-0.41063970713975495	0.773849312589471	Not significant
ribT	YgxA	Q04385	270.0	Diamide/Control	1.618088467053257	0.15855590615815296	Not significant
ribT	PtsG	P20166	461.0	Diamide/Control	-0.6193779807448262	0.7134051451041241	Not significant
ribT	PncB	O32090	468.0	Diamide/Control	-0.5540897772454859	0.15122134240947868	Not significant
ribT	PrfB	P28367	273.0	Diamide/Control	0.14872263707808628	0.8070173790913954	Not significant
ribT	Adk	P16304	150.0	Diamide/Control	-0.9750767082255435	0.4234996583749374	Not significant
ribT	PatB	Q08432	370.0	Diamide/Control	0.04492313193006462	0.9580392012768086	Not significant
ribT	Pgl	O34499	342.0	Diamide/Control	-0.4418236750999864	0.039291901838195545	Not significant
ribT	FabD	P71019	163.0	Diamide/Control	0.8316536407392034	0.14446286522960441	Not significant
ribT	BfmBAB	P37941	111.0	Diamide/Control	-1.153687361224386	0.46066648178251346	Not significant
ribT	DltA	P39581	393.0	Diamide/Control	-0.05842744711716198	0.9142624597244164	Not significant
ribT	RimP	P32726	53.0	Diamide/Control	-0.29032672031589946	0.6495633966422336	Not significant
ribT	AbrB	P08874	56.0	Diamide/Control	-1.2217689677958716	0.03912255900359019	Not significant
ribT	GlyA	P39148	64.0	Diamide/Control	0.2484478931152544	0.32823269368149677	Not significant
ribT	PdxK	P39610	112.0	Diamide/Control	1.1839999773335184	0.4994044104826266	Not significant
WT	BdhA	O34788	177.0	Diamide/Control	-1.6010840664022608	0.025797457794077064	Not significant
WT	Pyc	Q9KWU4	25.0	Diamide/Control	0.8159597492216564	0.5861092126615897	Not significant
WT	Pyc	Q9KWU4	100.0	Diamide/Control	-4.350257922275494	0.4349698899980793	Not significant
WT	Pyc	Q9KWU4	676.0	Diamide/Control	-0.4594915804452547	0.27484191739199404	Not significant
WT	Pyc	Q9KWU4	261.0	Diamide/Control	0.9154226551361002	0.14649335471003544	Not significant
WT	FumC	P07343	76.0	Diamide/Control	0.23018569265467426	0.6998014510318815	Not significant
WT	GpmI	P39773	424.0	Diamide/Control	-0.08845143641152622	0.8273654734520519	Not significant
WT	GuaA	P29727	248.0	Diamide/Control	-0.4099413282595087	0.2283858468192225	Not significant
WT	PyrG	P13242	239.0	Diamide/Control	0.18062431833892975	0.7686187512225854	Not significant
WT	PyrG	P13242	229.0	Diamide/Control	-0.5476339456671699	0.6175912908830483	Not significant
WT	PyrG	P13242	438.0	Diamide/Control	2.1057894454283668	0.2559360220577934	Not significant
WT	FabL	P71079	120.0	Diamide/Control	-0.8910695764985122	0.36082738948642684	Not significant
WT	Tuf	P33166	139.0	Diamide/Control	-0.31190578824314524	0.19951340240441917	Not significant
WT	SucC	P80886	193.0	Diamide/Control	-0.5323706225483624	0.6915387395585694	Not significant
WT	SucC	P80886	102.0	Diamide/Control	-0.03671331955646767	0.9673561989053822	Not significant
WT	SucC	P80886	325.0	Diamide/Control	2.342075288518849	0.23889620503596615	Not significant
WT	YutI	O32119	61.0	Diamide/Control	2.2537726413025854	0.25641263088024036	Not significant
WT	TpiA	P27876	41.0	Diamide/Control	-0.17768834144185516	0.7544775886407229	Not significant
WT	TpiA	P27876	91.0	Diamide/Control	0.3828985550767948	0.548198768673843	Not significant
WT	TpiA	P27876	126.0	Diamide/Control	1.3712361482662512	0.4432442905773101	Not significant
WT	TpiA	P27876	187.0	Diamide/Control	-0.7663604007133977	0.5916859784964241	Not significant
WT	FusA	P80868	389.0	Diamide/Control	-1.4096193201946345	0.2806310234374528	Not significant
WT	FusA	P80868	595.0	Diamide/Control	0.3149363654130862	0.406163901249824	Not significant
WT	FusA	P80868	219.0	Diamide/Control	-0.12209431605888567	0.8710920677115154	Not significant
WT	SsbA	P37455	51.0	Diamide/Control	-2.4323439309416655	0.011943679138184527	Not significant
WT	FbaA	P13243	161.0	Diamide/Control	-0.07192009132900289	0.9537274411994883	Not significant
WT	FbaA	P13243	172.0	Diamide/Control	0.11065661217764339	0.8792102664138128	Not significant
WT	FbaA	P13243	93.0	Diamide/Control	-0.2614610376675124	0.30021522290286917	Not significant
WT	HisS	O32039	332.0	Diamide/Control	0.21213404182890863	0.47424149754355743	Not significant
WT	YumC	O05268	85.0	Diamide/Control	-0.526476105139344	0.18910835357287323	Not significant
WT	RnjB	O31760	161.0	Diamide/Control	-0.9054541732189633	0.5301615119252885	Not significant
WT	Tsf	P80700	239.0	Diamide/Control	0.6659252694465184	0.33787590516525207	Not significant
WT	GlnA	P12425	94.0	Diamide/Control	0.13987652591555402	0.8021129968625691	Not significant
WT	GlnA	P12425	168.0	Diamide/Control	0.16355542089563566	0.7876394489450719	Not significant
WT	GlnA	P12425	307.0	Diamide/Control	-0.5272705135578544	0.332752758187693	Not significant
WT	GlnA	P12425	208.0	Diamide/Control	-0.12876343157815065	0.8346242940054187	Not significant
WT	YlyB	Q45480	226.0	Diamide/Control	0.7461962516287808	0.6725073326751702	Not significant
WT	FolB	P28823	93.0	Diamide/Control	-2.5239369193871335	0.005663938865221823	Significant
WT	GabT	P94427	242.0	Diamide/Control	-6.675953743953156	0.4934933696351071	Not significant
WT	RocA	P39634	425.0	Diamide/Control	-0.33541024198389574	0.8054484934765193	Not significant
WT	MurC	P40778	203.0	Diamide/Control	-0.10065932564542379	0.8895078165781942	Not significant
WT	YqhT	P54518	221.0	Diamide/Control	0.018908177991963617	0.9899634449494554	Not significant
WT	MetK	P54419	22.0	Diamide/Control	0.19872914814819517	0.9093613717263669	Not significant
WT	PpaC	P37487	18.0	Diamide/Control	0.15473243416433824	0.779646266440535	Not significant
WT	PpaC	P37487	158.0	Diamide/Control	-0.1922477727970749	0.7933228059035669	Not significant
WT	PpaC	P37487	118.0	Diamide/Control	3.745872901909558	0.43000866085309375	Not significant
WT	RpsB	P21464	191.0	Diamide/Control	-0.20856386726938145	0.8226712612379611	Not significant
WT	IlvK	P39576	104.0	Diamide/Control	0.46899438505037094	0.672759685424573	Not significant
WT	PtsI	P08838	363.0	Diamide/Control	-0.13992915674025602	0.6730644561652726	Not significant
WT	MnmG	P25812	136.0	Diamide/Control	0.2024629051990176	0.8415937753964997	Not significant
WT	YtsJ	O34962	140.0	Diamide/Control	-0.02936679464219968	0.9183775526920674	Not significant
WT	Spo0M	P71088	159.0	Diamide/Control	0.5620871898257308	0.0684261932749857	Not significant
WT	ThrS	P18255	573.0	Diamide/Control	-0.008748524956428012	0.9876298317224637	Not significant
WT	YqiW	P54534	142.0	Diamide/Control	-0.10801931466762255	0.9045871439213036	Not significant
WT	GlmU	P14192	175.0	Diamide/Control	-1.3230443635233353	0.03033252615005566	Not significant
WT	RpoB	P37870	676.0	Diamide/Control	-0.22656939668178366	0.6123653809865319	Not significant
WT	RpoB	P37870	625.0	Diamide/Control	0.3092372823950362	0.6379694764506179	Not significant
WT	RpoB	P37870	723.0	Diamide/Control	-0.10142078181026502	0.8145935218109045	Not significant
WT	RbsA	P36947	206.0	Diamide/Control	-0.03008525213389276	0.9442275138687872	Not significant
WT	MreB	Q01465	317.0	Diamide/Control	0.9617237740647092	0.34049684119008194	Not significant
WT	GlpK	P18157	111.0	Diamide/Control	0.5691871540142344	0.5983677134439562	Not significant
WT	Icd	P39126	411.0	Diamide/Control	0.1932447845666653	0.6416244758815651	Not significant
WT	Icd	P39126	118.0	Diamide/Control	-0.8268557407499931	0.558673451715946	Not significant
WT	BfmBAA	P37940	180.0	Diamide/Control	0.7979991040282829	0.46022741005103485	Not significant
WT	GalE	P55180	298.0	Diamide/Control	0.14915164245078721	0.881296437001478	Not significant
WT	YabJ	P37552	104.0	Diamide/Control	0.339057275854347	0.5739507215785347	Not significant
WT	GuaB	P21879	308.0	Diamide/Control	-1.2626392507065118	0.37118744789692015	Not significant
WT	GuaB	P21879	327.0	Diamide/Control	0.5692594141399167	0.4484708984215986	Not significant
WT	GatB	O30509	192.0	Diamide/Control	0.3875912647994834	0.12337147421675111	Not significant
WT	SufB	O32162	375.0	Diamide/Control	-0.23425423941829465	0.8009151297454628	Not significant
WT	SufB	O32162	278.0	Diamide/Control	0.030507988438418086	0.9466924762760416	Not significant
WT	DeoD	O34925	128.0	Diamide/Control	0.24817976819126727	0.5073198795705345	Not significant
WT	CitZ	P39120	195.0	Diamide/Control	-0.2858990897503268	0.46406103177866065	Not significant
WT	RbsK	P36945	149.0	Diamide/Control	0.21660048649298563	0.8047254214915593	Not significant
WT	YpqE	P50829	120.0	Diamide/Control	-0.11665466331536659	0.9296633263752966	Not significant
WT	YqkJ	P54572	276.0	Diamide/Control	0.13148560819088562	0.7972978456744764	Not significant
WT	YqkJ	P54572	120.0	Diamide/Control	1.4150954230385941	0.34100208493859085	Not significant
WT	GapB	O34425	201.0	Diamide/Control	1.8197953238548448	0.01101508042582267	Not significant
WT	YqiT	P54531	189.0	Diamide/Control	1.6458153138184635	0.07963752464300733	Not significant
WT	YqiT	P54531	18.0	Diamide/Control	1.3242632171516886	0.1188901851106685	Not significant
WT	YjbG	O31605	650.0	Diamide/Control	-0.016521789634875692	0.9727729726519312	Not significant
WT	SdhA	P08065	86.0	Diamide/Control	1.2644063518932156	0.2637630722523358	Not significant
WT	SdhA	P08065	296.0	Diamide/Control	0.1805202214734745	0.7743269152594195	Not significant
WT	CitB	P09339	321.0	Diamide/Control	-0.6628379349222518	0.2247518574170288	Not significant
WT	CitB	P09339	351.0	Diamide/Control	-0.4888930640034222	0.6473919929558634	Not significant
WT	HtpG	P46208	315.0	Diamide/Control	-0.5445297061477086	0.6499320423968109	Not significant
WT	OdhA	P23129	435.0	Diamide/Control	-0.05234694252511658	0.9427979561090885	Not significant
WT	AroA	P39912	126.0	Diamide/Control	0.5484499264200141	0.17333050769334207	Not significant
WT	Pta	P39646	167.0	Diamide/Control	-0.30453045465233947	0.5812211994324098	Not significant
WT	SufS	O32164	215.0	Diamide/Control	-0.24319398730882053	0.5405134622955908	Not significant
WT	YsdC	P94521	187.0	Diamide/Control	-0.08716174344607312	0.9421887266690343	Not significant
WT	NrnA	O34600	309.0	Diamide/Control	0.572882589218553	0.5999803302501854	Not significant
WT	RplN	P12875	41.0	Diamide/Control	-0.18305355698654735	0.7009933487311183	Not significant
WT	Eno	P37869	118.0	Diamide/Control	1.0020837980912078	0.008921582211974118	Significant
WT	RplB	P42919	188.0	Diamide/Control	-0.5969366032282941	0.15678921578867458	Not significant
WT	TreP	P39794	27.0	Diamide/Control	0.5115143058689146	0.2177468465309269	Not significant
WT	AhpC	P80239	166.0	Diamide/Control	0.5072135446067957	0.6303707035610829	Not significant
WT	DnaK	P17820	15.0	Diamide/Control	-0.3294106776987271	0.42010029474130267	Not significant
WT	DeoC	P39121	129.0	Diamide/Control	-0.13084335785718545	0.7415648065520808	Not significant
WT	GlvA	P54716	301.0	Diamide/Control	0.6380392913228187	0.3080615739634494	Not significant
WT	GlmS	P0CI73	298.0	Diamide/Control	0.3535368839825232	0.7351294575146563	Not significant
WT	LeuS	P36430	158.0	Diamide/Control	-0.428107610363537	0.07508278321379165	Not significant
WT	PgcA	P18159	37.0	Diamide/Control	-0.30108817109874725	0.3676064900750211	Not significant
WT	DltC	P39579	15.0	Diamide/Control	-2.430273135820952	0.004434810325690394	Significant
WT	AnsB	P26899	390.0	Diamide/Control	-1.1226130776893934	0.192342715283787	Not significant
WT	AnsB	P26899	287.0	Diamide/Control	-2.149008468579291	0.07100169980228392	Not significant
WT	RbsD	P36946	123.0	Diamide/Control	1.1169726409725085	0.4284063818520633	Not significant
WT	Ddl	P96612	232.0	Diamide/Control	-0.5117269405263383	0.4425474295914309	Not significant
WT	InfC	P55872	145.0	Diamide/Control	0.14056500678957115	0.8922043117851803	Not significant
WT	DnaN	P05649	176.0	Diamide/Control	0.12484058912636364	0.8509319361816285	Not significant
WT	YpsC	P50840	46.0	Diamide/Control	0.2845945845631977	0.7730680533594182	Not significant
WT	YtpR	O34943	129.0	Diamide/Control	0.3720260588015422	0.5091530923801021	Not significant
WT	YtpR	O34943	170.0	Diamide/Control	1.4846916574615243	0.31409295500129697	Not significant
WT	Dxr	O31753	348.0	Diamide/Control	0.22396868775154502	0.8013561459577361	Not significant
WT	GatA	O06491	186.0	Diamide/Control	-1.0343624456861622	0.22420391616779406	Not significant
WT	GndA	P80859	168.0	Diamide/Control	0.11087216327528121	0.7878681440955171	Not significant
WT	YtoP	O34924	185.0	Diamide/Control	0.5260818244166089	0.7974133007116209	Not significant
WT	ArgS	P46906	153.0	Diamide/Control	0.7110015256467966	0.5153349664611607	Not significant
WT	AckA	P37877	205.0	Diamide/Control	-0.9376702025659264	0.3466286135500758	Not significant
WT	Pgi	P80860	404.0	Diamide/Control	0.4467193067283299	0.005567178176809742	Significant
WT	PpiB	P35137	57.0	Diamide/Control	-0.09219178930872471	0.7486194962680635	Not significant
WT	Tgt	O32053	327.0	Diamide/Control	-2.509100500541416	0.017283027911308445	Not significant
WT	Drm	P46353	233.0	Diamide/Control	0.08516748141526978	0.9050051906232665	Not significant
WT	YgxA	Q04385	270.0	Diamide/Control	1.2818253743869448	0.4008237573613428	Not significant
WT	PtsG	P20166	461.0	Diamide/Control	-0.2718574614512066	0.7719246018500658	Not significant
WT	BfmBAB	P37941	111.0	Diamide/Control	-1.4704126793043113	0.020086093027054493	Not significant
WT	DltA	P39581	393.0	Diamide/Control	-0.7090971391933714	0.056094649516100846	Not significant
WT	GlyA	P39148	64.0	Diamide/Control	0.008364793405343962	0.9806677503204312	Not significant
WT	RsbRB	O34860	200.0	Diamide/Control	0.025105977186815474	0.979186566539147	Not significant

## Sheet: pfk_ribT_T1_Control_subtiwiki
Column1	Protein	Uniprot	Comparison	log2FC	p_val	adj_p_val	Significant	Main category	Secondary category	Tertiary category	Quaternary category
0	MtlF	C0H3V2	pfkA_T1_Control/ribT_T1_Control	-1.60922	0.0534167	0.347679	Not significant	Groups of genes	Phosphoproteins	Phosphorylation on a His residue
1	MtlF	C0H3V2	pfkA_T1_Control/ribT_T1_Control	-1.60922	0.0534167	0.347679	Not significant	Metabolism	Carbon metabolism	Utilization of specific carbon sources	Utilization of mannitol
2	MtlF	C0H3V2	pfkA_T1_Control/ribT_T1_Control	-1.60922	0.0534167	0.347679	Not significant	Cellular processes	Transporters	Phosphotransferase system	Sugar specific PTS proteins
3	YezG	C0H3X4	pfkA_T1_Control/ribT_T1_Control	-0.193208	0.510912	0.762141	Not significant	Groups of genes	Essential genes
4	YezG	C0H3X4	pfkA_T1_Control/ribT_T1_Control	-0.193208	0.510912	0.762141	Not significant	Lifestyles	Coping with stress	Toxins, antitoxins and immunity against toxins	Type 2 TA systems
5	YukE	C0SP85	pfkA_T1_Control/ribT_T1_Control	0.612803	0.500927	0.755496	Not significant	Information processing	Protein synthesis, modification and degradation	Protein secretion
6	YukE	C0SP85	pfkA_T1_Control/ribT_T1_Control	0.612803	0.500927	0.755496	Not significant	Groups of genes	Secreted proteins
7	AccD	C0SP93	pfkA_T1_Control/ribT_T1_Control	0.507354	0.062463	0.381218	Not significant	Groups of genes	Essential genes
8	AccD	C0SP93	pfkA_T1_Control/ribT_T1_Control	0.507354	0.062463	0.381218	Not significant	Groups of genes	Phosphoproteins	Phosphorylation on an Arg residue
9	AccD	C0SP93	pfkA_T1_Control/ribT_T1_Control	0.507354	0.062463	0.381218	Not significant	Metabolism	Lipid metabolism	Biosynthesis of lipids	Biosynthesis of fatty acids
10	YhfQ	C0SP94	pfkA_T1_Control/ribT_T1_Control	0.648803	0.117058	0.441027	Not significant	Groups of genes	Membrane proteins
11	YhfQ	C0SP94	pfkA_T1_Control/ribT_T1_Control	0.648803	0.117058	0.441027	Not significant	Metabolism	Additional metabolic pathways	Iron metabolism	Acquisition of iron - Other
12	YhfQ	C0SP94	pfkA_T1_Control/ribT_T1_Control	0.648803	0.117058	0.441027	Not significant	Metabolism	Additional metabolic pathways	Iron metabolism	ABC transporters for the uptake of iron- siderophores
13	YhfQ	C0SP94	pfkA_T1_Control/ribT_T1_Control	0.648803	0.117058	0.441027	Not significant	Cellular processes	Transporters	ABC transporters	Importers
14	YhfQ	C0SP94	pfkA_T1_Control/ribT_T1_Control	0.648803	0.117058	0.441027	Not significant	Cellular processes	Homeostasis	Acquisition of iron	ABC transporters for the uptake of iron- siderophores
15	YtcI	C0SPB0	pfkA_T1_Control/ribT_T1_Control	-1.00551	0.0775056	0.402943	Not significant	Groups of genes	Poorly characterized - putative enzymes
16	YukJ	C0SPB1	pfkA_T1_Control/ribT_T1_Control	-0.433734	0.303311	0.62473	Not significant	Groups of genes	Proteins of unknown function
17	YugG	O05236	pfkA_T1_Control/ribT_T1_Control	0.453016	0.108398	0.43433	Not significant	Information processing	Regulation of gene expression	Transcription factors and their control	Transcription factors- other
18	YugG	O05236	pfkA_T1_Control/ribT_T1_Control	0.453016	0.108398	0.43433	Not significant	Groups of genes	Phosphoproteins	Phosphorylation on an Arg residue
19	YugJ	O05239	pfkA_T1_Control/ribT_T1_Control	-0.805388	0.290372	0.6183	Not significant	Groups of genes	Poorly characterized - putative enzymes
20	YugK	O05240	pfkA_T1_Control/ribT_T1_Control	-1.72019	0.0162692	0.272099	Not significant	Groups of genes	Poorly characterized - putative enzymes
21	MalR	O05251	pfkA_T1_Control/ribT_T1_Control	0.0401094	0.829972	0.927418	Not significant	Information processing	Regulation of gene expression	Transcription factors and their control	Two-component system response regulators
22	MalR	O05251	pfkA_T1_Control/ribT_T1_Control	0.0401094	0.829972	0.927418	Not significant	Groups of genes	Phosphoproteins	Phosphorylation on an Asp residue
23	MalR	O05251	pfkA_T1_Control/ribT_T1_Control	0.0401094	0.829972	0.927418	Not significant	Metabolism	Carbon metabolism	Utilization of specific carbon sources	Utilization of organic acids
24	YulF	O05265	pfkA_T1_Control/ribT_T1_Control	-0.922019	0.0724413	0.402923	Not significant	Metabolism	Carbon metabolism	Utilization of specific carbon sources	Utilization of inositol
25	YumC	O05268	pfkA_T1_Control/ribT_T1_Control	-0.770715	0.607351	0.815781	Not significant	Groups of genes	Essential genes
26	YumC	O05268	pfkA_T1_Control/ribT_T1_Control	-0.770715	0.607351	0.815781	Not significant	Metabolism	Electron transport and ATP synthesis	Electron transport- other
27	YrbE	O05389	pfkA_T1_Control/ribT_T1_Control	-0.0291904	0.747573	0.885537	Not significant	Groups of genes	Poorly characterized - putative enzymes
28	MccB	O05394	pfkA_T1_Control/ribT_T1_Control	-1.80691	0.00205399	0.157578	Not significant	Metabolism	Amino acid - nitrogen metabolism	Biosynthesis- acquisition of amino acids	Biosynthesis- acquisition of cysteine
29	GmuD	O05508	pfkA_T1_Control/ribT_T1_Control	-0.409981	0.482276	0.754623	Not significant	Metabolism	Carbon metabolism	Utilization of specific carbon sources	Utilization of glucomannan
30	TsaB	O05516	pfkA_T1_Control/ribT_T1_Control	0.139987	0.535769	0.770169	Not significant	Information processing	Protein synthesis, modification and degradation	Translation	tRNA modification and maturation
31	TsaB	O05516	pfkA_T1_Control/ribT_T1_Control	0.139987	0.535769	0.770169	Not significant	Groups of genes	Essential genes
32	TsaD	O05518	pfkA_T1_Control/ribT_T1_Control	0.409688	0.308233	0.630165	Not significant	Information processing	Protein synthesis, modification and degradation	Translation	tRNA modification and maturation
33	TsaD	O05518	pfkA_T1_Control/ribT_T1_Control	0.409688	0.308233	0.630165	Not significant	Groups of genes	Essential genes
34	TsaD	O05518	pfkA_T1_Control/ribT_T1_Control	0.409688	0.308233	0.630165	Not significant	Groups of genes	Universally conserved proteins
35	YdiF	O05519	pfkA_T1_Control/ribT_T1_Control	-0.547713	0.217483	0.562515	Not significant	Cellular processes	Transporters	ABC transporters	Unknown ABC transporters
36	Rex	O05521	pfkA_T1_Control/ribT_T1_Control	0.00757021	0.969226	0.986414	Not significant	Information processing	Regulation of gene expression	Transcription factors and their control	Transcription factors- other
37	Rex	O05521	pfkA_T1_Control/ribT_T1_Control	0.00757021	0.969226	0.986414	Not significant	Metabolism	Carbon metabolism	Carbon core metabolism	Overflow metabolism
38	Rex	O05521	pfkA_T1_Control/ribT_T1_Control	0.00757021	0.969226	0.986414	Not significant	Metabolism	Electron transport and ATP synthesis	Regulators of electron transport
39	YraA	O06006	pfkA_T1_Control/ribT_T1_Control	0.729077	0.181162	0.519039	Not significant	Information processing	Protein synthesis, modification and degradation	Proteolysis	Additional proteins involved in proteolysis
40	YraA	O06006	pfkA_T1_Control/ribT_T1_Control	0.729077	0.181162	0.519039	Not significant	Lifestyles	Coping with stress	General stress proteins (controlled by SigB)
41	YraA	O06006	pfkA_T1_Control/ribT_T1_Control	0.729077	0.181162	0.519039	Not significant	Lifestyles	Coping with stress	Resistance against oxidative and electrophile stress
42	YfmR	O06476	pfkA_T1_Control/ribT_T1_Control	-0.368419	0.19886	0.538092	Not significant	Cellular processes	Transporters	ABC transporters	Unknown ABC transporters
43	YfmS	O06477	pfkA_T1_Control/ribT_T1_Control	3.28602	0.000372005	0.0875715	Not significant	Lifestyles	Exponential and early post-exponential lifestyle	Motility and chemotaxis	Signal transduction in motility and chemotaxis
44	YfmT	O06478	pfkA_T1_Control/ribT_T1_Control	0.119968	0.793691	0.910605	Not significant	Groups of genes	Poorly characterized - putative enzymes
45	GatA	O06491	pfkA_T1_Control/ribT_T1_Control	-0.565772	0.239241	0.579733	Not significant	Information processing	Protein synthesis, modification and degradation	Translation	Aminoacyl-tRNA synthetases
46	GatA	O06491	pfkA_T1_Control/ribT_T1_Control	-0.565772	0.239241	0.579733	Not significant	Groups of genes	Essential genes
47	YvcJ	O06973	pfkA_T1_Control/ribT_T1_Control	1.36794	0.0754264	0.402923	Not significant	Information processing	Genetics	Genetic competence
48	YvcJ	O06973	pfkA_T1_Control/ribT_T1_Control	1.36794	0.0754264	0.402923	Not significant	Lifestyles	Exponential and early post-exponential lifestyle	Genetic competence
49	WhiA	O06975	pfkA_T1_Control/ribT_T1_Control	0.203431	0.498232	0.755496	Not significant	Information processing	Genetics	DNA condensation- segregation
50	WhiA	O06975	pfkA_T1_Control/ribT_T1_Control	0.203431	0.498232	0.755496	Not significant	Information processing	Regulation of gene expression	Transcription factors and their control	Transcription factor- other- based on similarity
51	WhiA	O06975	pfkA_T1_Control/ribT_T1_Control	0.203431	0.498232	0.755496	Not significant	Cellular processes	Cell envelope and cell division	Cell division	Other genes
52	YvdT	O07001	pfkA_T1_Control/ribT_T1_Control	0.209042	0.530799	0.767019	Not significant	Information processing	Regulation of gene expression	Transcription factors and their control	Transcription factor- other- based on similarity
53	GanA	O07012	pfkA_T1_Control/ribT_T1_Control	-0.984032	0.193074	0.532817	Not significant	Groups of genes	Phosphoproteins	Phosphorylation on an Arg residue
54	GanA	O07012	pfkA_T1_Control/ribT_T1_Control	-0.984032	0.193074	0.532817	Not significant	Metabolism	Carbon metabolism	Utilization of specific carbon sources	Utilization of galactan
55	LutA	O07020	pfkA_T1_Control/ribT_T1_Control	0.254662	0.875109	0.951351	Not significant	Metabolism	Carbon metabolism	Utilization of specific carbon sources	Utilization of organic acids
56	LutB	O07021	pfkA_T1_Control/ribT_T1_Control	-0.749133	0.476549	0.750892	Not significant	Groups of genes	Phosphoproteins	Phosphorylation on an Arg residue
57	LutB	O07021	pfkA_T1_Control/ribT_T1_Control	-0.749133	0.476549	0.750892	Not significant	Metabolism	Carbon metabolism	Utilization of specific carbon sources	Utilization of organic acids
58	YrdC	O07081	pfkA_T1_Control/ribT_T1_Control	1.86177	0.00904227	0.198727	Not significant	Groups of genes	Proteins of unknown function
59	Hit	O07513	pfkA_T1_Control/ribT_T1_Control	0.669398	0.174979	0.510149	Not significant	Information processing	Genetics	Genetics- other- based on similarity
60	YhaH	O07516	pfkA_T1_Control/ribT_T1_Control	0.587482	0.288609	0.6183	Not significant	Groups of genes	Membrane proteins
61	YhaH	O07516	pfkA_T1_Control/ribT_T1_Control	0.587482	0.288609	0.6183	Not significant	Groups of genes	Proteins of unknown function
62	YhaM	O07521	pfkA_T1_Control/ribT_T1_Control	0.668265	0.104347	0.431995	Not significant	Information processing	RNA synthesis and degradation	RNases	Exoribonucleases
63	YheA	O07542	pfkA_T1_Control/ribT_T1_Control	0.801147	0.12871	0.456687	Not significant	Groups of genes	Phosphoproteins	Phosphorylation on an Arg residue
64	YheA	O07542	pfkA_T1_Control/ribT_T1_Control	0.801147	0.12871	0.456687	Not significant	Groups of genes	Proteins of unknown function
65	PlsC	O07584;REV__P94396	pfkA_T1_Control/ribT_T1_Control	0.114947	0.644295	0.829972	Not significant
66	YhdP	O07585	pfkA_T1_Control/ribT_T1_Control	0.288204	0.142866	0.463894	Not significant	Groups of genes	Membrane proteins
67	YhdP	O07585	pfkA_T1_Control/ribT_T1_Control	0.288204	0.142866	0.463894	Not significant	Cellular processes	Homeostasis	Metal ion homeostasis (K, Na, Ca, Mg)	Magnesium uptake- efflux
68	YhdR	O07587	pfkA_T1_Control/ribT_T1_Control	0.272707	0.0936741	0.418987	Not significant	Groups of genes	Poorly characterized - putative enzymes
69	Dat	O07597	pfkA_T1_Control/ribT_T1_Control	-1.19947	0.317179	0.638988	Not significant	Metabolism	Additional metabolic pathways	Biosynthesis of cell wall components	Biosynthesis of peptidoglycan
70	Dat	O07597	pfkA_T1_Control/ribT_T1_Control	-1.19947	0.317179	0.638988	Not significant	Metabolism	Amino acid - nitrogen metabolism	Biosynthesis- acquisition of amino acids	Biosynthesis-acquisition of L- and D-alanine
71	Dat	O07597	pfkA_T1_Control/ribT_T1_Control	-1.19947	0.317179	0.638988	Not significant	Cellular processes	Cell envelope and cell division	Cell wall synthesis	Biosynthesis of peptidoglycan
72	YhfE	O07603	pfkA_T1_Control/ribT_T1_Control	-1.19509	0.235959	0.579733	Not significant	Groups of genes	Poorly characterized - putative enzymes
73	GltT	O07605	pfkA_T1_Control/ribT_T1_Control	0.787027	0.029111	0.293633	Not significant	Groups of genes	Membrane proteins
74	GltT	O07605	pfkA_T1_Control/ribT_T1_Control	0.787027	0.029111	0.293633	Not significant	Metabolism	Amino acid - nitrogen metabolism	Utilization of amino acids	Utilization of glutamine- glutamate
75	GltT	O07605	pfkA_T1_Control/ribT_T1_Control	0.787027	0.029111	0.293633	Not significant	Metabolism	Amino acid - nitrogen metabolism	Biosynthesis- acquisition of amino acids	Biosynthesis- acquisition of glutamate- glutamine- ammonium assimilation
76	GltT	O07605	pfkA_T1_Control/ribT_T1_Control	0.787027	0.029111	0.293633	Not significant	Cellular processes	Transporters	Transporters- other	Amino acid transporters
77	GltT	O07605	pfkA_T1_Control/ribT_T1_Control	0.787027	0.029111	0.293633	Not significant	Cellular processes	Transporters	Transporters- other	Amino acid transporters
78	YhfI	O07607	pfkA_T1_Control/ribT_T1_Control	1.09082	0.0744881	0.402923	Not significant	Groups of genes	Poorly characterized - putative enzymes
79	LplJ	O07608	pfkA_T1_Control/ribT_T1_Control	-0.491453	0.61685	0.82142	Not significant	Metabolism	Additional metabolic pathways	Biosynthesis of cofactors	Biosynthesis and scavenging of lipoic acid
80	YhfK	O07609	pfkA_T1_Control/ribT_T1_Control	0.794451	0.0898799	0.418093	Not significant	Groups of genes	Phosphoproteins	Phosphorylation on either a Ser, Thr or Tyr residue
81	YhfK	O07609	pfkA_T1_Control/ribT_T1_Control	0.794451	0.0898799	0.418093	Not significant	Groups of genes	Proteins of unknown function
82	YhfP	O07615	pfkA_T1_Control/ribT_T1_Control	0.843706	0.129045	0.456687	Not significant	Groups of genes	Poorly characterized - putative enzymes
83	PhoE	O07617	pfkA_T1_Control/ribT_T1_Control	0.917543	0.0650289	0.381872	Not significant	Metabolism	Lipid metabolism	Biosynthesis of lipids	Biosynthesis of isoprenoids
84	HemAT	O07621	pfkA_T1_Control/ribT_T1_Control	0.925863	0.0386506	0.309025	Not significant	Lifestyles	Exponential and early post-exponential lifestyle	Motility and chemotaxis	Signal transduction in motility and chemotaxis
85	HemAT	O07621	pfkA_T1_Control/ribT_T1_Control	0.925863	0.0386506	0.309025	Not significant	Lifestyles	Exponential and early post-exponential lifestyle	Biofilm formation	Other proteins required for efficient pellicle biofilm formation
86	YwiB	O07624	pfkA_T1_Control/ribT_T1_Control	-0.482202	0.296456	0.6183	Not significant	Groups of genes	Proteins of unknown function
87	TypA	O07631	pfkA_T1_Control/ribT_T1_Control	-0.943407	0.226667	0.573946	Not significant	Information processing	Protein synthesis, modification and degradation	Translation	Translation factors
88	TypA	O07631	pfkA_T1_Control/ribT_T1_Control	-0.943407	0.226667	0.573946	Not significant	Lifestyles	Coping with stress	Cold stress proteins
89	GatB	O30509	pfkA_T1_Control/ribT_T1_Control	-0.940998	0.169	0.503352	Not significant	Information processing	Protein synthesis, modification and degradation	Translation	Aminoacyl-tRNA synthetases
90	GatB	O30509	pfkA_T1_Control/ribT_T1_Control	-0.940998	0.169	0.503352	Not significant	Groups of genes	Essential genes
91	YbfF	O31446	pfkA_T1_Control/ribT_T1_Control	0.140828	0.644169	0.829972	Not significant	Groups of genes	Membrane proteins
92	YbfF	O31446	pfkA_T1_Control/ribT_T1_Control	0.140828	0.644169	0.829972	Not significant	Groups of genes	Proteins of unknown function
93	YbfQ	O31457	pfkA_T1_Control/ribT_T1_Control	-1.95838	0.0848397	0.410445	Not significant	Lifestyles	Coping with stress	Cell envelope stress proteins (controlled by SigM, V, W, X, Y)
94	YcgT	O31475	pfkA_T1_Control/ribT_T1_Control	-0.483756	0.415684	0.711128	Not significant	Metabolism	Electron transport and ATP synthesis	Electron transport- other- based on similarity
95	YdcI	O31489	pfkA_T1_Control/ribT_T1_Control	0.0295284	0.902654	0.969227	Not significant	Information processing	RNA synthesis and degradation	RNase- based on similarity
96	YdcI	O31489	pfkA_T1_Control/ribT_T1_Control	0.0295284	0.902654	0.969227	Not significant	Groups of genes	Phosphoproteins	Phosphorylation on an Arg residue
97	LigA	O31498	pfkA_T1_Control/ribT_T1_Control	0.590907	0.106453	0.43433	Not significant	Information processing	Genetics	DNA replication
98	LigA	O31498	pfkA_T1_Control/ribT_T1_Control	0.590907	0.106453	0.43433	Not significant	Groups of genes	Essential genes
99	SwrC	O31501	pfkA_T1_Control/ribT_T1_Control	0.788653	0.0783819	0.403107	Not significant	Groups of genes	Membrane proteins
100	SwrC	O31501	pfkA_T1_Control/ribT_T1_Control	0.788653	0.0783819	0.403107	Not significant	Lifestyles	Coping with stress	Resistance against toxins- antibiotics
101	RlmCD	O31503	pfkA_T1_Control/ribT_T1_Control	-0.457259	0.338031	0.664822	Not significant	Information processing	Protein synthesis, modification and degradation	Translation	rRNA modification and maturation
102	YeeI	O31509	pfkA_T1_Control/ribT_T1_Control	-0.00627529	0.991178	0.994622	Not significant	Groups of genes	Proteins of unknown function
103	HmoA	O31534	pfkA_T1_Control/ribT_T1_Control	-0.105751	0.838214	0.93182	Not significant	Metabolism	Additional metabolic pathways	Iron metabolism	Acquisition of iron - Other
104	HmoA	O31534	pfkA_T1_Control/ribT_T1_Control	-0.105751	0.838214	0.93182	Not significant	Cellular processes	Homeostasis	Acquisition of iron	Acquisition of iron - Other
105	YetH	O31535	pfkA_T1_Control/ribT_T1_Control	1.04416	0.167206	0.501619	Not significant	Groups of genes	Proteins of unknown function
106	Dus2	O31546	pfkA_T1_Control/ribT_T1_Control	0.676586	0.150554	0.481309	Not significant	Information processing	Protein synthesis, modification and degradation	Translation	tRNA modification and maturation
107	AcoC	O31550	pfkA_T1_Control/ribT_T1_Control	-3.02385	5.25724e-05	0.0435299	Significant	Metabolism	Carbon metabolism	Utilization of specific carbon sources	Utilization of acetoin
108	YfiY	O31567	pfkA_T1_Control/ribT_T1_Control	0.733794	0.0298313	0.293633	Not significant	Groups of genes	Phosphoproteins	Phosphorylation on either a Ser, Thr or Tyr residue
109	YfiY	O31567	pfkA_T1_Control/ribT_T1_Control	0.733794	0.0298313	0.293633	Not significant	Groups of genes	Secreted proteins
110	YfiY	O31567	pfkA_T1_Control/ribT_T1_Control	0.733794	0.0298313	0.293633	Not significant	Groups of genes	Membrane proteins
111	YfiY	O31567	pfkA_T1_Control/ribT_T1_Control	0.733794	0.0298313	0.293633	Not significant	Metabolism	Additional metabolic pathways	Iron metabolism	ABC transporters for the uptake of iron- siderophores
112	YfiY	O31567	pfkA_T1_Control/ribT_T1_Control	0.733794	0.0298313	0.293633	Not significant	Cellular processes	Transporters	ABC transporters	Importers
113	YfiY	O31567	pfkA_T1_Control/ribT_T1_Control	0.733794	0.0298313	0.293633	Not significant	Cellular processes	Homeostasis	Acquisition of iron	ABC transporters for the uptake of iron- siderophores
114	YfhB	O31570	pfkA_T1_Control/ribT_T1_Control	0.808791	0.0522529	0.347679	Not significant	Groups of genes	Proteins of unknown function
115	YfhC	O31571	pfkA_T1_Control/ribT_T1_Control	0.689886	0.191671	0.530782	Not significant	Groups of genes	Proteins of unknown function
116	YfhH	O31576	pfkA_T1_Control/ribT_T1_Control	1.13472	0.129852	0.456687	Not significant	Groups of genes	Proteins of unknown function
117	YjbG	O31605	pfkA_T1_Control/ribT_T1_Control	0.086742	0.839834	0.932149	Not significant	Information processing	Regulation of gene expression	phosphorelay
118	YjbG	O31605	pfkA_T1_Control/ribT_T1_Control	0.086742	0.839834	0.932149	Not significant	Lifestyles	Sporulation	phosphorelay
119	YjbM	O31611	pfkA_T1_Control/ribT_T1_Control	-0.285192	0.658197	0.839099	Not significant	Information processing	Targets of second messengers	Targets of (p)ppGpp
120	YjbM	O31611	pfkA_T1_Control/ribT_T1_Control	-0.285192	0.658197	0.839099	Not significant	Metabolism	Nucleotide metabolism	Metabolism of signalling nucleotides
121	YjcG	O31629	pfkA_T1_Control/ribT_T1_Control	-1.81773	0.00389774	0.162481	Not significant	Groups of genes	Poorly characterized - putative enzymes
122	YjcG	O31629	pfkA_T1_Control/ribT_T1_Control	-1.81773	0.00389774	0.162481	Not significant	Metabolism	Nucleotide metabolism	Nucleotide metabolism- other
123	MetI	O31631	pfkA_T1_Control/ribT_T1_Control	0.656681	0.0644858	0.381388	Not significant	Metabolism	Amino acid - nitrogen metabolism	Biosynthesis- acquisition of amino acids	Biosynthesis- acquisition of methionine- S-adenosylmethionine
124	MetC	O31632	pfkA_T1_Control/ribT_T1_Control	0.162396	0.600011	0.811779	Not significant	Metabolism	Amino acid - nitrogen metabolism	Biosynthesis- acquisition of amino acids	Biosynthesis- acquisition of methionine- S-adenosylmethionine
125	YkrK	O31656	pfkA_T1_Control/ribT_T1_Control	0.165338	0.683994	0.858102	Not significant	Information processing	Regulation of gene expression	Transcription factors and their control	Transcription factors- other
126	QueC	O31675	pfkA_T1_Control/ribT_T1_Control	0.120805	0.491609	0.755496	Not significant	Information processing	Protein synthesis, modification and degradation	Translation	tRNA modification and maturation
127	YkvY	O31689	pfkA_T1_Control/ribT_T1_Control	-0.107323	0.760618	0.89459	Not significant	Lifestyles	Coping with stress	Coping with hyper-osmotic stress
128	YkvY	O31689	pfkA_T1_Control/ribT_T1_Control	-0.107323	0.760618	0.89459	Not significant	Metabolism	Amino acid - nitrogen metabolism	Utilization of nitrogen sources other than amino acids	Utilization of peptides
129	MoeA	O31703	pfkA_T1_Control/ribT_T1_Control	-0.342244	0.327231	0.651316	Not significant	Metabolism	Additional metabolic pathways	Biosynthesis of cofactors	Biosynthesis of molybdopterin
130	MoaE	O31705	pfkA_T1_Control/ribT_T1_Control	0.422211	0.115442	0.441027	Not significant	Metabolism	Additional metabolic pathways	Biosynthesis of cofactors	Biosynthesis of molybdopterin
131	YkpA	O31716	pfkA_T1_Control/ribT_T1_Control	-0.711282	0.00394328	0.162481	Not significant	Cellular processes	Transporters	ABC transporters	Unknown ABC transporters
132	YkpB	O31717	pfkA_T1_Control/ribT_T1_Control	-0.132687	0.705106	0.863606	Not significant	Groups of genes	Poorly characterized - putative enzymes
133	RimM	O31740	pfkA_T1_Control/ribT_T1_Control	-0.811424	0.230151	0.578107	Not significant	Information processing	Protein synthesis, modification and degradation	Translation	rRNA modification and maturation
134	RimM	O31740	pfkA_T1_Control/ribT_T1_Control	-0.811424	0.230151	0.578107	Not significant	Information processing	RNA synthesis and degradation	RNases	RNases- Other
135	RplS	O31742	pfkA_T1_Control/ribT_T1_Control	-2.6652	0.347902	0.673038	Not significant	Information processing	Protein synthesis, modification and degradation	Translation	Ribosomal proteins
136	RplS	O31742	pfkA_T1_Control/ribT_T1_Control	-2.6652	0.347902	0.673038	Not significant	Groups of genes	Essential genes
137	PyrH	O31749	pfkA_T1_Control/ribT_T1_Control	-0.307817	0.0249912	0.274848	Not significant	Groups of genes	Essential genes
138	PyrH	O31749	pfkA_T1_Control/ribT_T1_Control	-0.307817	0.0249912	0.274848	Not significant	Metabolism	Nucleotide metabolism	Biosynthesis- acquisition of nucleotides	Biosynthesis- acquisition of pyrimidine nucleotides
139	UppS	O31751	pfkA_T1_Control/ribT_T1_Control	0.295998	0.267841	0.605153	Not significant	Groups of genes	Essential genes
140	UppS	O31751	pfkA_T1_Control/ribT_T1_Control	0.295998	0.267841	0.605153	Not significant	Metabolism	Additional metabolic pathways	Biosynthesis of cell wall components	Biosynthesis of the carrier lipid undecaprenylphosphate
141	UppS	O31751	pfkA_T1_Control/ribT_T1_Control	0.295998	0.267841	0.605153	Not significant	Metabolism	Lipid metabolism	Biosynthesis of lipids	Biosynthesis of isoprenoids
142	UppS	O31751	pfkA_T1_Control/ribT_T1_Control	0.295998	0.267841	0.605153	Not significant	Cellular processes	Cell envelope and cell division	Cell wall synthesis	Biosynthesis of the carrier lipid undecaprenylphosphate
143	Dxr	O31753	pfkA_T1_Control/ribT_T1_Control	-0.0699507	0.9325	0.973656	Not significant	Groups of genes	Essential genes
144	Dxr	O31753	pfkA_T1_Control/ribT_T1_Control	-0.0699507	0.9325	0.973656	Not significant	Metabolism	Lipid metabolism	Biosynthesis of lipids	Biosynthesis of isoprenoids
145	ProS	O31755	pfkA_T1_Control/ribT_T1_Control	-1.66188	0.0626155	0.381218	Not significant	Information processing	Protein synthesis, modification and degradation	Translation	Aminoacyl-tRNA synthetases
146	ProS	O31755	pfkA_T1_Control/ribT_T1_Control	-1.66188	0.0626155	0.381218	Not significant	Groups of genes	Essential genes
147	RnjB	O31760	pfkA_T1_Control/ribT_T1_Control	-0.936137	0.393337	0.695322	Not significant	Information processing	RNA synthesis and degradation	RNases	Endoribonucleases
148	YmfF	O31764	pfkA_T1_Control/ribT_T1_Control	-0.295939	0.0993841	0.426235	Not significant	Groups of genes	Proteins of unknown function
149	YmfH	O31766	pfkA_T1_Control/ribT_T1_Control	-0.466268	0.246735	0.583219	Not significant	Groups of genes	Poorly characterized - putative enzymes
150	Rny	O31774	pfkA_T1_Control/ribT_T1_Control	-0.316237	0.440382	0.726367	Not significant	Information processing	RNA synthesis and degradation	RNases	Endoribonucleases
151	Rny	O31774	pfkA_T1_Control/ribT_T1_Control	-0.316237	0.440382	0.726367	Not significant	Groups of genes	Membrane proteins
152	Rny	O31774	pfkA_T1_Control/ribT_T1_Control	-0.316237	0.440382	0.726367	Not significant	Groups of genes	Quasi-essential genes
153	Rny	O31774	pfkA_T1_Control/ribT_T1_Control	-0.316237	0.440382	0.726367	Not significant	Lifestyles	Exponential and early post-exponential lifestyle	Biofilm formation	Other proteins required for biofilm formation
154	Rny	O31774	pfkA_T1_Control/ribT_T1_Control	-0.316237	0.440382	0.726367	Not significant	Lifestyles	Exponential and early post-exponential lifestyle	Biofilm formation
155	YmdB	O31775	pfkA_T1_Control/ribT_T1_Control	0.343216	0.0236983	0.274848	Not significant	Lifestyles	Exponential and early post-exponential lifestyle	Biofilm formation	Regulation
156	YmdB	O31775	pfkA_T1_Control/ribT_T1_Control	0.343216	0.0236983	0.274848	Not significant	Lifestyles	Exponential and early post-exponential lifestyle	Biofilm formation
157	Kbl	O31777	pfkA_T1_Control/ribT_T1_Control	-1.55021	0.0793594	0.405496	Not significant	Metabolism	Amino acid - nitrogen metabolism	Utilization of amino acids	Utilization of threonine- glycine
158	MiaB	O31778	pfkA_T1_Control/ribT_T1_Control	0.0871883	0.581715	0.798773	Not significant	Information processing	Protein synthesis, modification and degradation	Translation	tRNA modification and maturation
159	PksS	O31785	pfkA_T1_Control/ribT_T1_Control	0.26312	0.438961	0.726367	Not significant	Lifestyles	Coping with stress	Biosynthesis of antibacterial compounds
160	PksS	O31785	pfkA_T1_Control/ribT_T1_Control	0.26312	0.438961	0.726367	Not significant	Metabolism	Additional metabolic pathways	Miscellaneous metabolic pathways	Biosynthesis of antibacterial compounds
161	YncF	O31801;O34919	pfkA_T1_Control/ribT_T1_Control	0.322111	0.487706	0.755496	Not significant
162	YndB	O31806	pfkA_T1_Control/ribT_T1_Control	1.41829	0.00164144	0.157578	Not significant	Groups of genes	Proteins of unknown function
163	YojN	O31850	pfkA_T1_Control/ribT_T1_Control	1.27554	0.009379	0.199123	Not significant	Metabolism	Electron transport and ATP synthesis	Respiration	Anaerobic respiration-based on similarity
164	RsbRC	O31856	pfkA_T1_Control/ribT_T1_Control	0.236726	0.367359	0.681878	Not significant	Information processing	Regulation of gene expression	Sigma factors and their control	Control of sigma factors
165	RsbRC	O31856	pfkA_T1_Control/ribT_T1_Control	0.236726	0.367359	0.681878	Not significant	Groups of genes	Phosphoproteins	Phosphorylation on a Ser residue
166	RsbRC	O31856	pfkA_T1_Control/ribT_T1_Control	0.236726	0.367359	0.681878	Not significant	Groups of genes	Phosphoproteins	Phosphorylation on a Thr residue
167	BshB2	O31857	pfkA_T1_Control/ribT_T1_Control	0.124347	0.74214	0.884889	Not significant	Lifestyles	Coping with stress	Resistance against oxidative and electrophile stress
168	BshB2	O31857	pfkA_T1_Control/ribT_T1_Control	0.124347	0.74214	0.884889	Not significant	Metabolism	Additional metabolic pathways	Miscellaneous metabolic pathways	Biosynthesis of bacillithiol
169	YopJ	O31928	pfkA_T1_Control/ribT_T1_Control	0.434353	0.00198222	0.157578	Not significant	Prophages and mobile genetic elements	Prophages	SP-beta prophage
170	SunS	O31986	pfkA_T1_Control/ribT_T1_Control	0.332937	0.364832	0.681878	Not significant	Information processing	Protein synthesis, modification and degradation	Protein modification	Protein modification- other
171	SunS	O31986	pfkA_T1_Control/ribT_T1_Control	0.332937	0.364832	0.681878	Not significant	Lifestyles	Coping with stress	Biosynthesis of antibacterial compounds
172	SunS	O31986	pfkA_T1_Control/ribT_T1_Control	0.332937	0.364832	0.681878	Not significant	Metabolism	Additional metabolic pathways	Miscellaneous metabolic pathways	Biosynthesis of antibacterial compounds
173	SunS	O31986	pfkA_T1_Control/ribT_T1_Control	0.332937	0.364832	0.681878	Not significant	Prophages and mobile genetic elements	Prophages	SP-beta prophage
174	YolF	O31989	pfkA_T1_Control/ribT_T1_Control	0.536844	0.201076	0.542317	Not significant	Groups of genes	Membrane proteins
175	YolF	O31989	pfkA_T1_Control/ribT_T1_Control	0.536844	0.201076	0.542317	Not significant	Lifestyles	Coping with stress	Resistance against toxins- antibiotics
176	YolF	O31989	pfkA_T1_Control/ribT_T1_Control	0.536844	0.201076	0.542317	Not significant	Lifestyles	Coping with stress	Toxins, antitoxins and immunity against toxins
177	YolF	O31989	pfkA_T1_Control/ribT_T1_Control	0.536844	0.201076	0.542317	Not significant	Prophages and mobile genetic elements	Prophages	SP-beta prophage
178	YokG	O32000;O31799	pfkA_T1_Control/ribT_T1_Control	0.846105	0.0312073	0.293633	Not significant
179	YokF	O32001;P94492	pfkA_T1_Control/ribT_T1_Control	0.221766	0.604823	0.815624	Not significant
180	YokE	O32002	pfkA_T1_Control/ribT_T1_Control	0.402946	0.261591	0.595048	Not significant	Prophages and mobile genetic elements	Prophages	SP-beta prophage
181	YqzC	O32023	pfkA_T1_Control/ribT_T1_Control	0.0554571	0.89113	0.962002	Not significant	Groups of genes	Membrane proteins
182	MtnN	O32028	pfkA_T1_Control/ribT_T1_Control	0.39087	0.283811	0.615171	Not significant	Metabolism	Amino acid - nitrogen metabolism	Biosynthesis- acquisition of amino acids	Biosynthesis- acquisition of methionine- S-adenosylmethionine
183	Udk	O32033	pfkA_T1_Control/ribT_T1_Control	-0.173748	0.648826	0.834205	Not significant	Metabolism	Nucleotide metabolism	Biosynthesis- acquisition of nucleotides	Biosynthesis- acquisition of pyrimidine nucleotides
184	YrrO	O32034	pfkA_T1_Control/ribT_T1_Control	-1.54864	0.0961443	0.418987	Not significant	Information processing	Protein synthesis, modification and degradation	Translation	tRNA modification and maturation
185	YrrN	O32035	pfkA_T1_Control/ribT_T1_Control	-0.277099	0.363784	0.681878	Not significant	Information processing	Protein synthesis, modification and degradation	Translation	tRNA modification and maturation
186	TcdA	O32037	pfkA_T1_Control/ribT_T1_Control	-0.487346	0.15932	0.48858	Not significant	Information processing	Protein synthesis, modification and degradation	Translation	tRNA modification and maturation
187	AspS	O32038	pfkA_T1_Control/ribT_T1_Control	-0.270758	0.464016	0.741709	Not significant	Information processing	Protein synthesis, modification and degradation	Translation	Aminoacyl-tRNA synthetases
188	AspS	O32038	pfkA_T1_Control/ribT_T1_Control	-0.270758	0.464016	0.741709	Not significant	Groups of genes	Essential genes
189	AspS	O32038	pfkA_T1_Control/ribT_T1_Control	-0.270758	0.464016	0.741709	Not significant	Groups of genes	Phosphoproteins	Phosphorylation on either a Ser, Thr or Tyr residue
190	HisS	O32039	pfkA_T1_Control/ribT_T1_Control	-0.465145	0.274626	0.605458	Not significant	Information processing	Protein synthesis, modification and degradation	Translation	Aminoacyl-tRNA synthetases
191	HisS	O32039	pfkA_T1_Control/ribT_T1_Control	-0.465145	0.274626	0.605458	Not significant	Groups of genes	Essential genes
192	SecDF	O32047	pfkA_T1_Control/ribT_T1_Control	0.66127	0.178727	0.513839	Not significant	Information processing	Protein synthesis, modification and degradation	Protein secretion
193	SecDF	O32047	pfkA_T1_Control/ribT_T1_Control	0.66127	0.178727	0.513839	Not significant	Groups of genes	Membrane proteins
194	SecDF	O32047	pfkA_T1_Control/ribT_T1_Control	0.66127	0.178727	0.513839	Not significant	Lifestyles	Coping with stress	Cell envelope stress proteins (controlled by SigM, V, W, X, Y)
195	Tgt	O32053	pfkA_T1_Control/ribT_T1_Control	0.332411	0.212503	0.556811	Not significant	Information processing	Protein synthesis, modification and degradation	Translation	tRNA modification and maturation
196	QueA	O32054	pfkA_T1_Control/ribT_T1_Control	-0.476993	0.159234	0.48858	Not significant	Information processing	Protein synthesis, modification and degradation	Translation	tRNA modification and maturation
197	YuaG	O32076	pfkA_T1_Control/ribT_T1_Control	-0.494964	0.357652	0.679258	Not significant	Groups of genes	Membrane proteins
198	YuaG	O32076	pfkA_T1_Control/ribT_T1_Control	-0.494964	0.357652	0.679258	Not significant	Lifestyles	Exponential and early post-exponential lifestyle	Biofilm formation	Other proteins required for biofilm formation
199	YuaG	O32076	pfkA_T1_Control/ribT_T1_Control	-0.494964	0.357652	0.679258	Not significant	Lifestyles	Exponential and early post-exponential lifestyle	Biofilm formation
200	YuaG	O32076	pfkA_T1_Control/ribT_T1_Control	-0.494964	0.357652	0.679258	Not significant	Lifestyles	Sporulation	Sporulation- other
201	YuaG	O32076	pfkA_T1_Control/ribT_T1_Control	-0.494964	0.357652	0.679258	Not significant	Lifestyles	Coping with stress	Cell envelope stress proteins (controlled by SigM, V, W, X, Y)
202	YuaG	O32076	pfkA_T1_Control/ribT_T1_Control	-0.494964	0.357652	0.679258	Not significant	Cellular processes	Cell envelope and cell division	Membrane dynamics
203	PncB	O32090	pfkA_T1_Control/ribT_T1_Control	-0.0372336	0.838413	0.93182	Not significant	Groups of genes	Essential genes
204	PncB	O32090	pfkA_T1_Control/ribT_T1_Control	-0.0372336	0.838413	0.93182	Not significant	Metabolism	Additional metabolic pathways	Biosynthesis of cofactors	Biosynthesis of NAD(P)
205	PncB	O32090	pfkA_T1_Control/ribT_T1_Control	-0.0372336	0.838413	0.93182	Not significant	Metabolism	Detoxification reactions
206	PncA	O32091	pfkA_T1_Control/ribT_T1_Control	0.50848	0.369996	0.681878	Not significant	Metabolism	Additional metabolic pathways	Biosynthesis of cofactors	Biosynthesis of NAD(P)
207	PepA	O32106	pfkA_T1_Control/ribT_T1_Control	-0.0352596	0.942805	0.978873	Not significant	Groups of genes	Poorly characterized - putative enzymes
208	DapF	O32114	pfkA_T1_Control/ribT_T1_Control	0.149956	0.773578	0.902145	Not significant	Groups of genes	Essential genes
209	DapF	O32114	pfkA_T1_Control/ribT_T1_Control	0.149956	0.773578	0.902145	Not significant	Metabolism	Additional metabolic pathways	Biosynthesis of cell wall components	Biosynthesis of peptidoglycan
210	DapF	O32114	pfkA_T1_Control/ribT_T1_Control	0.149956	0.773578	0.902145	Not significant	Metabolism	Amino acid - nitrogen metabolism	Biosynthesis- acquisition of amino acids	Biosynthesis- acquisition of lysine- threonine
211	DapF	O32114	pfkA_T1_Control/ribT_T1_Control	0.149956	0.773578	0.902145	Not significant	Cellular processes	Cell envelope and cell division	Cell wall synthesis	Biosynthesis of peptidoglycan
212	YutJ	O32117	pfkA_T1_Control/ribT_T1_Control	0.0201849	0.969885	0.986414	Not significant	Metabolism	Electron transport and ATP synthesis	Electron transport- other- based on similarity
213	YutF	O32125	pfkA_T1_Control/ribT_T1_Control	0.141502	0.7781	0.90279	Not significant	Groups of genes	Poorly characterized - putative enzymes
214	YutE	O32126	pfkA_T1_Control/ribT_T1_Control	0.398375	0.0827292	0.409414	Not significant	Groups of genes	Proteins of unknown function
215	LipA	O32129	pfkA_T1_Control/ribT_T1_Control	-0.965934	0.206741	0.549735	Not significant	Information processing	Regulation of gene expression	Trigger enzyme	Trigger enzymes that control transcription in a yet unknown way
216	LipA	O32129	pfkA_T1_Control/ribT_T1_Control	-0.965934	0.206741	0.549735	Not significant	Metabolism	Additional metabolic pathways	Biosynthesis of cofactors	Biosynthesis and scavenging of lipoic acid
217	FrlB	O32157	pfkA_T1_Control/ribT_T1_Control	1.51374	0.242256	0.579733	Not significant	Groups of genes	Phosphoproteins	Phosphorylation on an Arg residue
218	FrlB	O32157	pfkA_T1_Control/ribT_T1_Control	1.51374	0.242256	0.579733	Not significant	Groups of genes	Membrane proteins
219	FrlB	O32157	pfkA_T1_Control/ribT_T1_Control	1.51374	0.242256	0.579733	Not significant	Metabolism	Amino acid - nitrogen metabolism	Utilization of nitrogen sources other than amino acids	Utilization of amino sugars
220	FrlB	O32157	pfkA_T1_Control/ribT_T1_Control	1.51374	0.242256	0.579733	Not significant	Metabolism	Carbon metabolism	Utilization of specific carbon sources	Utilization of amino sugars
221	SufB	O32162	pfkA_T1_Control/ribT_T1_Control	0.67424	0.353065	0.676708	Not significant	Groups of genes	Essential genes
222	SufB	O32162	pfkA_T1_Control/ribT_T1_Control	0.67424	0.353065	0.676708	Not significant	Metabolism	Additional metabolic pathways	Iron metabolism	Biosynthesis of iron-sulfur clusters
223	SufU	O32163	pfkA_T1_Control/ribT_T1_Control	0.901751	0.207147	0.549735	Not significant	Groups of genes	Essential genes
224	SufU	O32163	pfkA_T1_Control/ribT_T1_Control	0.901751	0.207147	0.549735	Not significant	Metabolism	Additional metabolic pathways	Iron metabolism	Biosynthesis of iron-sulfur clusters
225	SufS	O32164	pfkA_T1_Control/ribT_T1_Control	0.0445094	0.924192	0.973656	Not significant	Groups of genes	Essential genes
226	SufS	O32164	pfkA_T1_Control/ribT_T1_Control	0.0445094	0.924192	0.973656	Not significant	Metabolism	Additional metabolic pathways	Iron metabolism	Biosynthesis of iron-sulfur clusters
227	SufD	O32165	pfkA_T1_Control/ribT_T1_Control	-1.01852	0.407928	0.705144	Not significant	Groups of genes	Essential genes
228	SufD	O32165	pfkA_T1_Control/ribT_T1_Control	-1.01852	0.407928	0.705144	Not significant	Metabolism	Additional metabolic pathways	Iron metabolism	Biosynthesis of iron-sulfur clusters
229	MetQ	O32167	pfkA_T1_Control/ribT_T1_Control	1.11809	0.0116969	0.226477	Not significant	Groups of genes	Secreted proteins
230	MetQ	O32167	pfkA_T1_Control/ribT_T1_Control	1.11809	0.0116969	0.226477	Not significant	Groups of genes	Membrane proteins
231	MetQ	O32167	pfkA_T1_Control/ribT_T1_Control	1.11809	0.0116969	0.226477	Not significant	Metabolism	Amino acid - nitrogen metabolism	Biosynthesis- acquisition of amino acids	Biosynthesis- acquisition of methionine- S-adenosylmethionine
232	MetQ	O32167	pfkA_T1_Control/ribT_T1_Control	1.11809	0.0116969	0.226477	Not significant	Cellular processes	Transporters	ABC transporters	Importers
233	MetN	O32169	pfkA_T1_Control/ribT_T1_Control	0.538257	0.0357088	0.303818	Not significant	Groups of genes	Membrane proteins
234	MetN	O32169	pfkA_T1_Control/ribT_T1_Control	0.538257	0.0357088	0.303818	Not significant	Metabolism	Amino acid - nitrogen metabolism	Biosynthesis- acquisition of amino acids	Biosynthesis- acquisition of methionine- S-adenosylmethionine
235	MetN	O32169	pfkA_T1_Control/ribT_T1_Control	0.538257	0.0357088	0.303818	Not significant	Cellular processes	Transporters	ABC transporters	Importers
236	GcvH	O32174	pfkA_T1_Control/ribT_T1_Control	-0.0122132	0.984801	0.994408	Not significant	Metabolism	Additional metabolic pathways	Biosynthesis of cofactors	Biosynthesis and scavenging of lipoic acid
237	GcvH	O32174	pfkA_T1_Control/ribT_T1_Control	-0.0122132	0.984801	0.994408	Not significant	Metabolism	Amino acid - nitrogen metabolism	Utilization of amino acids	Utilization of threonine- glycine
238	YusI	O32175	pfkA_T1_Control/ribT_T1_Control	-0.250875	0.0919023	0.418987	Not significant	Lifestyles	Coping with stress	Resistance against toxic metals- based on similarity
239	FadE	O32176	pfkA_T1_Control/ribT_T1_Control	0.406396	0.155844	0.487391	Not significant	Groups of genes	Membrane proteins
240	FadE	O32176	pfkA_T1_Control/ribT_T1_Control	0.406396	0.155844	0.487391	Not significant	Metabolism	Lipid metabolism	Utilization of lipids	Utilization of fatty acids
241	YvgN	O32210	pfkA_T1_Control/ribT_T1_Control	-1.03513	0.389907	0.692796	Not significant	Lifestyles	Coping with stress	General stress proteins (controlled by SigB)
242	YvgN	O32210	pfkA_T1_Control/ribT_T1_Control	-1.03513	0.389907	0.692796	Not significant	Lifestyles	Coping with stress	Resistance against oxidative and electrophile stress
243	CysI	O32213	pfkA_T1_Control/ribT_T1_Control	0.675571	0.255637	0.592907	Not significant	Metabolism	Additional metabolic pathways	Sulfur metabolism
244	CysI	O32213	pfkA_T1_Control/ribT_T1_Control	0.675571	0.255637	0.592907	Not significant	Metabolism	Additional metabolic pathways	Sulfur metabolism	sulfur metabolism- general
245	CysJ	O32214	pfkA_T1_Control/ribT_T1_Control	1.62569	0.0775698	0.402943	Not significant	Metabolism	Additional metabolic pathways	Sulfur metabolism
246	CysJ	O32214	pfkA_T1_Control/ribT_T1_Control	1.62569	0.0775698	0.402943	Not significant	Metabolism	Additional metabolic pathways	Sulfur metabolism	sulfur metabolism- general
247	BdbD	O32218	pfkA_T1_Control/ribT_T1_Control	0.354394	0.0335693	0.302123	Not significant	Information processing	Genetics	Genetic competence
248	BdbD	O32218	pfkA_T1_Control/ribT_T1_Control	0.354394	0.0335693	0.302123	Not significant	Information processing	Protein synthesis, modification and degradation	Chaperones- protein folding
249	BdbD	O32218	pfkA_T1_Control/ribT_T1_Control	0.354394	0.0335693	0.302123	Not significant	Groups of genes	Membrane proteins
250	BdbD	O32218	pfkA_T1_Control/ribT_T1_Control	0.354394	0.0335693	0.302123	Not significant	Lifestyles	Exponential and early post-exponential lifestyle	Genetic competence
251	BdbD	O32218	pfkA_T1_Control/ribT_T1_Control	0.354394	0.0335693	0.302123	Not significant	Lifestyles	Sporulation	Sporulation proteins	Sporulation proteins- other
252	IolW	O32223	pfkA_T1_Control/ribT_T1_Control	-0.844787	0.238745	0.579733	Not significant	Lifestyles	Coping with stress	General stress proteins (controlled by SigB)
253	IolW	O32223	pfkA_T1_Control/ribT_T1_Control	-0.844787	0.238745	0.579733	Not significant	Metabolism	Carbon metabolism	Utilization of specific carbon sources	Utilization of inositol
254	AzoR2	O32224	pfkA_T1_Control/ribT_T1_Control	1.40843	0.0349406	0.303818	Not significant	Lifestyles	Sporulation	Sporulation proteins	Sporulation proteins- other
255	AzoR2	O32224	pfkA_T1_Control/ribT_T1_Control	1.40843	0.0349406	0.303818	Not significant	Lifestyles	Coping with stress	Resistance against oxidative and electrophile stress
256	Rnr	O32231	pfkA_T1_Control/ribT_T1_Control	-0.453598	0.359316	0.68081	Not significant	Information processing	RNA synthesis and degradation	RNases	Exoribonucleases
257	Rnr	O32231	pfkA_T1_Control/ribT_T1_Control	-0.453598	0.359316	0.68081	Not significant	Lifestyles	Coping with stress	Resistance against oxidative and electrophile stress
258	Rnr	O32231	pfkA_T1_Control/ribT_T1_Control	-0.453598	0.359316	0.68081	Not significant	Metabolism	Nucleotide metabolism	Biosynthesis- acquisition of nucleotides	Biosynthesis- acquisition of nucleotides- other
259	YvbH	O32245	pfkA_T1_Control/ribT_T1_Control	0.441937	0.139246	0.457521	Not significant	Groups of genes	Proteins of unknown function
260	YvbJ	O32247	pfkA_T1_Control/ribT_T1_Control	0.490552	0.090932	0.418987	Not significant	Groups of genes	Membrane proteins
261	YvbJ	O32247	pfkA_T1_Control/ribT_T1_Control	0.490552	0.090932	0.418987	Not significant	Groups of genes	Proteins of unknown function
262	LutC	O32259	pfkA_T1_Control/ribT_T1_Control	-1.41721	0.371701	0.681878	Not significant	Groups of genes	Phosphoproteins	Phosphorylation on an Arg residue
263	LutC	O32259	pfkA_T1_Control/ribT_T1_Control	-1.41721	0.371701	0.681878	Not significant	Metabolism	Carbon metabolism	Utilization of specific carbon sources	Utilization of organic acids
264	YvcT	O32264	pfkA_T1_Control/ribT_T1_Control	-0.976454	0.13127	0.456687	Not significant	Groups of genes	Proteins of unknown function
265	RapG	O32294	pfkA_T1_Control/ribT_T1_Control	-0.224554	0.445764	0.727994	Not significant	Information processing	Protein synthesis, modification and degradation	Protein modification	Protein phosphatases
266	RapG	O32294	pfkA_T1_Control/ribT_T1_Control	-0.224554	0.445764	0.727994	Not significant	Information processing	Regulation of gene expression	Quorum sensing
267	RapG	O32294	pfkA_T1_Control/ribT_T1_Control	-0.224554	0.445764	0.727994	Not significant	Information processing	Regulation of gene expression	Transcription factors and their control	Control of two-component response regulators
268	YtoQ	O34305	pfkA_T1_Control/ribT_T1_Control	0.978032	0.0398886	0.309025	Not significant	Groups of genes	Proteins of unknown function
269	YloU	O34318	pfkA_T1_Control/ribT_T1_Control	-0.175542	0.215747	0.560522	Not significant	Groups of genes	Proteins of unknown function
270	YjoA	O34334	pfkA_T1_Control/ribT_T1_Control	0.196997	0.634896	0.829972	Not significant	Groups of genes	Phosphoproteins	Phosphorylation on a Tyr residue
271	YjoA	O34334	pfkA_T1_Control/ribT_T1_Control	0.196997	0.634896	0.829972	Not significant	Groups of genes	Proteins of unknown function
272	FabF	O34340	pfkA_T1_Control/ribT_T1_Control	-0.474273	0.44528	0.727994	Not significant	Groups of genes	Essential genes
273	FabF	O34340	pfkA_T1_Control/ribT_T1_Control	-0.474273	0.44528	0.727994	Not significant	Lifestyles	Coping with stress	Cell envelope stress proteins (controlled by SigM, V, W, X, Y)
274	FabF	O34340	pfkA_T1_Control/ribT_T1_Control	-0.474273	0.44528	0.727994	Not significant	Metabolism	Lipid metabolism	Biosynthesis of lipids	Biosynthesis of fatty acids
275	FabF	O34340	pfkA_T1_Control/ribT_T1_Control	-0.474273	0.44528	0.727994	Not significant	Cellular processes	Cell envelope and cell division	Membrane dynamics
276	YfmC	O34348	pfkA_T1_Control/ribT_T1_Control	-0.0300348	0.903675	0.969227	Not significant	Groups of genes	Secreted proteins
277	YfmC	O34348	pfkA_T1_Control/ribT_T1_Control	-0.0300348	0.903675	0.969227	Not significant	Groups of genes	Membrane proteins
278	YfmC	O34348	pfkA_T1_Control/ribT_T1_Control	-0.0300348	0.903675	0.969227	Not significant	Metabolism	Additional metabolic pathways	Iron metabolism	ABC transporters for the uptake of iron- siderophores
279	YfmC	O34348	pfkA_T1_Control/ribT_T1_Control	-0.0300348	0.903675	0.969227	Not significant	Cellular processes	Transporters	ABC transporters	Importers
280	YfmC	O34348	pfkA_T1_Control/ribT_T1_Control	-0.0300348	0.903675	0.969227	Not significant	Cellular processes	Homeostasis	Acquisition of iron	ABC transporters for the uptake of iron- siderophores
281	YtcJ	O34355	pfkA_T1_Control/ribT_T1_Control	-0.0798775	0.813382	0.920055	Not significant	Groups of genes	Proteins of unknown function
282	YtpP	O34357	pfkA_T1_Control/ribT_T1_Control	0.968464	0.0870903	0.410445	Not significant	Metabolism	Electron transport and ATP synthesis	Electron transport- other- based on similarity
283	HtrA	O34358	pfkA_T1_Control/ribT_T1_Control	-0.180311	0.483031	0.754623	Not significant	Information processing	Protein synthesis, modification and degradation	Proteolysis	Protein quality control
284	HtrA	O34358	pfkA_T1_Control/ribT_T1_Control	-0.180311	0.483031	0.754623	Not significant	Groups of genes	Secreted proteins
285	HtrA	O34358	pfkA_T1_Control/ribT_T1_Control	-0.180311	0.483031	0.754623	Not significant	Groups of genes	Membrane proteins
286	HtrA	O34358	pfkA_T1_Control/ribT_T1_Control	-0.180311	0.483031	0.754623	Not significant	Lifestyles	Coping with stress	Heat shock proteins
287	YceE	O34384	pfkA_T1_Control/ribT_T1_Control	0.132209	0.845839	0.937556	Not significant	Groups of genes	Phosphoproteins	Phosphorylation on an Arg residue
288	YceE	O34384	pfkA_T1_Control/ribT_T1_Control	0.132209	0.845839	0.937556	Not significant	Lifestyles	Coping with stress	Cell envelope stress proteins (controlled by SigM, V, W, X, Y)
289	YceE	O34384	pfkA_T1_Control/ribT_T1_Control	0.132209	0.845839	0.937556	Not significant	Lifestyles	Coping with stress	General stress proteins (controlled by SigB)
290	YceE	O34384	pfkA_T1_Control/ribT_T1_Control	0.132209	0.845839	0.937556	Not significant	Lifestyles	Coping with stress	Resistance against toxic metals- based on similarity
291	MntA	O34385	pfkA_T1_Control/ribT_T1_Control	0.404002	0.239234	0.579733	Not significant	Groups of genes	Secreted proteins
292	MntA	O34385	pfkA_T1_Control/ribT_T1_Control	0.404002	0.239234	0.579733	Not significant	Cellular processes	Transporters	ABC transporters	Importers
293	MntA	O34385	pfkA_T1_Control/ribT_T1_Control	0.404002	0.239234	0.579733	Not significant	Cellular processes	Homeostasis	Trace metal homeostasis (Cu, Zn, Ni, Mn, Mo)	Manganese
294	GapB	O34425	pfkA_T1_Control/ribT_T1_Control	-0.625835	0.437044	0.726367	Not significant	Metabolism	Carbon metabolism	Carbon core metabolism	Gluconeogenesis
295	Apt	O34443	pfkA_T1_Control/ribT_T1_Control	0.480434	0.101621	0.427119	Not significant	Groups of genes	Phosphoproteins	Phosphorylation on an Arg residue
296	Apt	O34443	pfkA_T1_Control/ribT_T1_Control	0.480434	0.101621	0.427119	Not significant	Groups of genes	Universally conserved proteins
297	Apt	O34443	pfkA_T1_Control/ribT_T1_Control	0.480434	0.101621	0.427119	Not significant	Metabolism	Nucleotide metabolism	Biosynthesis- acquisition of nucleotides	Purine salvage and interconversion
298	YopQ	O34448	pfkA_T1_Control/ribT_T1_Control	0.374844	0.388771	0.692796	Not significant	Prophages and mobile genetic elements	Prophages	SP-beta prophage
299	NagA	O34450	pfkA_T1_Control/ribT_T1_Control	0.252627	0.0803411	0.405496	Not significant	Metabolism	Amino acid - nitrogen metabolism	Utilization of nitrogen sources other than amino acids	Utilization of amino sugars
300	NagA	O34450	pfkA_T1_Control/ribT_T1_Control	0.252627	0.0803411	0.405496	Not significant	Metabolism	Carbon metabolism	Utilization of specific carbon sources	Utilization of amino sugars
301	NagA	O34450	pfkA_T1_Control/ribT_T1_Control	0.252627	0.0803411	0.405496	Not significant	Cellular processes	Cell envelope and cell division	Cell wall degradation- turnover	Utilization of cell wall components
302	YrrB	O34452	pfkA_T1_Control/ribT_T1_Control	1.35766	0.00233806	0.157578	Not significant	Groups of genes	Proteins of unknown function
303	YeeB	O34469	pfkA_T1_Control/ribT_T1_Control	-0.226109	0.351024	0.675716	Not significant	Groups of genes	Proteins of unknown function
304	YfkO	O34475	pfkA_T1_Control/ribT_T1_Control	-0.86869	0.465529	0.742	Not significant	Lifestyles	Coping with stress	Resistance against oxidative and electrophile stress
305	YfkO	O34475	pfkA_T1_Control/ribT_T1_Control	-0.86869	0.465529	0.742	Not significant	Metabolism	Electron transport and ATP synthesis	Electron transport- other- based on similarity
306	YtkP	O34476	pfkA_T1_Control/ribT_T1_Control	0.279717	0.707156	0.863606	Not significant	Groups of genes	Poorly characterized - putative enzymes
307	YccF	O34478	pfkA_T1_Control/ribT_T1_Control	-0.0419032	0.823515	0.922693	Not significant	Groups of genes	Proteins of unknown function
308	HprK	O34483	pfkA_T1_Control/ribT_T1_Control	-1.03193	0.0410289	0.314555	Not significant	Information processing	Protein synthesis, modification and degradation	Protein modification	Protein kinases
309	HprK	O34483	pfkA_T1_Control/ribT_T1_Control	-1.03193	0.0410289	0.314555	Not significant	Information processing	Regulation of gene expression	Transcription factors and their control	Control of transcription factor (other than two-component system)
310	YtpQ	O34496	pfkA_T1_Control/ribT_T1_Control	0.227927	0.407551	0.705144	Not significant	Lifestyles	Coping with stress	Resistance against oxidative and electrophile stress
311	YtpQ	O34496	pfkA_T1_Control/ribT_T1_Control	0.227927	0.407551	0.705144	Not significant	Metabolism	Additional metabolic pathways	Iron metabolism	Acquisition of iron - Other
312	YtpQ	O34496	pfkA_T1_Control/ribT_T1_Control	0.227927	0.407551	0.705144	Not significant	Cellular processes	Homeostasis	Acquisition of iron	Acquisition of iron - Other
313	Pgl	O34499	pfkA_T1_Control/ribT_T1_Control	0.293632	0.585464	0.801262	Not significant	Lifestyles	Coping with stress	General stress proteins (controlled by SigB)
314	Pgl	O34499	pfkA_T1_Control/ribT_T1_Control	0.293632	0.585464	0.801262	Not significant	Metabolism	Carbon metabolism	Carbon core metabolism	Pentose phosphate pathway
315	YfmM	O34512	pfkA_T1_Control/ribT_T1_Control	-0.239457	0.51785	0.764564	Not significant	Cellular processes	Transporters	ABC transporters	Unknown ABC transporters
316	TrmB	O34522	pfkA_T1_Control/ribT_T1_Control	-0.339866	0.28746	0.618226	Not significant	Information processing	Protein synthesis, modification and degradation	Translation	tRNA modification and maturation
317	SppA	O34525	pfkA_T1_Control/ribT_T1_Control	0.458474	0.130608	0.456687	Not significant	Groups of genes	Membrane proteins
318	SppA	O34525	pfkA_T1_Control/ribT_T1_Control	0.458474	0.130608	0.456687	Not significant	Lifestyles	Coping with stress	Resistance against toxins- antibiotics
319	SppA	O34525	pfkA_T1_Control/ribT_T1_Control	0.458474	0.130608	0.456687	Not significant	Lifestyles	Coping with stress	Cell envelope stress proteins (controlled by SigM, V, W, X, Y)
320	AlaS	O34526	pfkA_T1_Control/ribT_T1_Control	-0.320398	0.458682	0.739103	Not significant	Information processing	Protein synthesis, modification and degradation	Translation	Aminoacyl-tRNA synthetases
321	AlaS	O34526	pfkA_T1_Control/ribT_T1_Control	-0.320398	0.458682	0.739103	Not significant	Groups of genes	Essential genes
322	CymR	O34527	pfkA_T1_Control/ribT_T1_Control	0.599241	0.108936	0.43433	Not significant	Information processing	Regulation of gene expression	Regulators of core metabolism
323	CymR	O34527	pfkA_T1_Control/ribT_T1_Control	0.599241	0.108936	0.43433	Not significant	Information processing	Regulation of gene expression	Transcription factors and their control	Transcription factors- other
324	CymR	O34527	pfkA_T1_Control/ribT_T1_Control	0.599241	0.108936	0.43433	Not significant	Metabolism	Additional metabolic pathways	Sulfur metabolism	sulfur metabolism- general
325	CymR	O34527	pfkA_T1_Control/ribT_T1_Control	0.599241	0.108936	0.43433	Not significant	Metabolism	Additional metabolic pathways	Sulfur metabolism
326	YcdA	O34538	pfkA_T1_Control/ribT_T1_Control	0.473378	0.590721	0.805833	Not significant	Groups of genes	Membrane proteins
327	YcdA	O34538	pfkA_T1_Control/ribT_T1_Control	0.473378	0.590721	0.805833	Not significant	Lifestyles	Exponential and early post-exponential lifestyle	Motility and chemotaxis	Motility and chemotaxis- other
328	YopR	O34558	pfkA_T1_Control/ribT_T1_Control	-0.544515	0.154106	0.485197	Not significant	Information processing	Regulation of gene expression	Transcription factors and their control	Transcription factors- other
329	YopR	O34558	pfkA_T1_Control/ribT_T1_Control	-0.544515	0.154106	0.485197	Not significant	Prophages and mobile genetic elements	Prophages	SP-beta prophage
330	PcrA	O34580	pfkA_T1_Control/ribT_T1_Control	0.161472	0.425627	0.721276	Not significant	Information processing	Genetics	DNA repair- recombination	Other proteins
331	PcrA	O34580	pfkA_T1_Control/ribT_T1_Control	0.161472	0.425627	0.721276	Not significant	Information processing	Genetics	DNA repair- recombination
332	PcrA	O34580	pfkA_T1_Control/ribT_T1_Control	0.161472	0.425627	0.721276	Not significant	Groups of genes	Essential genes
333	PcrA	O34580	pfkA_T1_Control/ribT_T1_Control	0.161472	0.425627	0.721276	Not significant	Prophages and mobile genetic elements	Mobile genetic elements	Additional genes
334	YkuJ	O34588	pfkA_T1_Control/ribT_T1_Control	0.322832	0.137509	0.457521	Not significant	Groups of genes	Proteins of unknown function
335	AcoB	O34591	pfkA_T1_Control/ribT_T1_Control	-1.15782	0.173446	0.510149	Not significant	Metabolism	Carbon metabolism	Utilization of specific carbon sources	Utilization of acetoin
336	ThiI	O34595	pfkA_T1_Control/ribT_T1_Control	-0.545574	0.14599	0.470121	Not significant	Information processing	Protein synthesis, modification and degradation	Translation	tRNA modification and maturation
337	IscS1	O34599	pfkA_T1_Control/ribT_T1_Control	0.759255	0.0203836	0.274848	Not significant	Information processing	Protein synthesis, modification and degradation	Translation	tRNA modification and maturation
338	IscS1	O34599	pfkA_T1_Control/ribT_T1_Control	0.759255	0.0203836	0.274848	Not significant	Groups of genes	Essential genes
339	IscS1	O34599	pfkA_T1_Control/ribT_T1_Control	0.759255	0.0203836	0.274848	Not significant	Groups of genes	Phosphoproteins	Phosphorylation on an Arg residue
340	NrnA	O34600	pfkA_T1_Control/ribT_T1_Control	-0.229112	0.554917	0.782745	Not significant	Information processing	RNA synthesis and degradation	RNases	Exoribonucleases
341	SdaAA	O34607	pfkA_T1_Control/ribT_T1_Control	0.238012	0.0187821	0.274848	Not significant	Metabolism	Amino acid - nitrogen metabolism	Utilization of amino acids	Utilization of alanine- serine
342	RlmN	O34617	pfkA_T1_Control/ribT_T1_Control	-0.47142	0.129284	0.456687	Not significant	Information processing	Protein synthesis, modification and degradation	Translation	tRNA modification and maturation
343	RlmN	O34617	pfkA_T1_Control/ribT_T1_Control	-0.47142	0.129284	0.456687	Not significant	Information processing	Protein synthesis, modification and degradation	Translation	rRNA modification and maturation- based on similarity
344	YvlB	O34628	pfkA_T1_Control/ribT_T1_Control	0.104034	0.712507	0.866308	Not significant	Lifestyles	Coping with stress	Cell envelope stress proteins (controlled by SigM, V, W, X, Y)
345	YerH	O34629	pfkA_T1_Control/ribT_T1_Control	0.416286	0.373554	0.682788	Not significant	Groups of genes	Membrane proteins
346	YerH	O34629	pfkA_T1_Control/ribT_T1_Control	0.416286	0.373554	0.682788	Not significant	Groups of genes	Proteins of unknown function
347	YjlC	O34633	pfkA_T1_Control/ribT_T1_Control	1.63173	0.0240908	0.274848	Not significant	Information processing	Genetics	Newly identified competence genes
348	YjlC	O34633	pfkA_T1_Control/ribT_T1_Control	1.63173	0.0240908	0.274848	Not significant	Groups of genes	Proteins of unknown function
349	SdaAB	O34635	pfkA_T1_Control/ribT_T1_Control	-0.140192	0.695046	0.861921	Not significant	Metabolism	Amino acid - nitrogen metabolism	Utilization of amino acids	Utilization of alanine- serine
350	DhaS	O34660	pfkA_T1_Control/ribT_T1_Control	-0.733126	0.0251192	0.274848	Not significant	Groups of genes	Poorly characterized - putative enzymes
351	YtbE	O34678	pfkA_T1_Control/ribT_T1_Control	0.10495	0.702409	0.863606	Not significant	Groups of genes	Poorly characterized - putative enzymes
352	MhqA	O34689	pfkA_T1_Control/ribT_T1_Control	-0.429418	0.462203	0.74024	Not significant	Lifestyles	Coping with stress	Resistance against oxidative and electrophile stress
353	YloA	O34693	pfkA_T1_Control/ribT_T1_Control	-0.211442	0.661942	0.840454	Not significant	Information processing	Protein synthesis, modification and degradation	Translation	Ribosome quality control and ribosome rescue
354	YloA	O34693	pfkA_T1_Control/ribT_T1_Control	-0.211442	0.661942	0.840454	Not significant	Lifestyles	Exponential and early post-exponential lifestyle	Biofilm formation	Other proteins required for biofilm formation
355	YjoB	O34703	pfkA_T1_Control/ribT_T1_Control	-0.27324	0.370833	0.681878	Not significant	Lifestyles	Coping with stress	Cell envelope stress proteins (controlled by SigM, V, W, X, Y)
356	YjoB	O34703	pfkA_T1_Control/ribT_T1_Control	-0.27324	0.370833	0.681878	Not significant	Cellular processes	Cell envelope and cell division	Cell division- based on similarity
357	YlbA	O34743	pfkA_T1_Control/ribT_T1_Control	0.579037	0.112716	0.438241	Not significant	Groups of genes	Proteins of unknown function
358	FabHA	O34746	pfkA_T1_Control/ribT_T1_Control	-0.25244	0.445588	0.727994	Not significant	Metabolism	Lipid metabolism	Biosynthesis of lipids	Biosynthesis of fatty acids
359	YfmL	O34750	pfkA_T1_Control/ribT_T1_Control	-0.15604	0.455621	0.737327	Not significant	Information processing	Protein synthesis, modification and degradation	Translation	Ribosome assembly
360	YfmL	O34750	pfkA_T1_Control/ribT_T1_Control	-0.15604	0.455621	0.737327	Not significant	Information processing	RNA synthesis and degradation	DEAD-box RNA helicases
361	YloV	O34751	pfkA_T1_Control/ribT_T1_Control	0.431711	0.193693	0.532817	Not significant	Groups of genes	Phosphoproteins	Phosphorylation on an Arg residue
362	YloV	O34751	pfkA_T1_Control/ribT_T1_Control	0.431711	0.193693	0.532817	Not significant	Metabolism	Lipid metabolism	Biosynthesis of lipids	Biosynthesis of phospholipids
363	YrrL	O34758	pfkA_T1_Control/ribT_T1_Control	-0.0574053	0.817632	0.920647	Not significant	Groups of genes	Poorly characterized - putative enzymes
364	YrrL	O34758	pfkA_T1_Control/ribT_T1_Control	-0.0574053	0.817632	0.920647	Not significant	Cellular processes	Cell envelope and cell division	Cell wall- other
365	Sat	O34764	pfkA_T1_Control/ribT_T1_Control	1.5348	0.0226379	0.274848	Not significant	Metabolism	Additional metabolic pathways	Sulfur metabolism
366	Sat	O34764	pfkA_T1_Control/ribT_T1_Control	1.5348	0.0226379	0.274848	Not significant	Metabolism	Additional metabolic pathways	Sulfur metabolism	sulfur metabolism- general
367	YdjE	O34768	pfkA_T1_Control/ribT_T1_Control	0.405654	0.101058	0.42692	Not significant	Metabolism	Carbon metabolism	Utilization of specific carbon sources	Utilization of sucrose
368	PrpC	O34779	pfkA_T1_Control/ribT_T1_Control	-0.363191	0.371155	0.681878	Not significant	Information processing	Protein synthesis, modification and degradation	Protein modification	Protein phosphatases
369	BdhA	O34788	pfkA_T1_Control/ribT_T1_Control	1.15591	0.137718	0.457521	Not significant	Groups of genes	Phosphoproteins	Phosphorylation on an Arg residue
370	BdhA	O34788	pfkA_T1_Control/ribT_T1_Control	1.15591	0.137718	0.457521	Not significant	Metabolism	Carbon metabolism	Carbon core metabolism	Overflow metabolism
371	YdjI	O34789	pfkA_T1_Control/ribT_T1_Control	0.519706	0.113265	0.438241	Not significant	Groups of genes	Proteins of unknown function
372	YvrC	O34805	pfkA_T1_Control/ribT_T1_Control	-0.662738	0.0865148	0.410445	Not significant	Groups of genes	Membrane proteins
373	YvrC	O34805	pfkA_T1_Control/ribT_T1_Control	-0.662738	0.0865148	0.410445	Not significant	Metabolism	Additional metabolic pathways	Biosynthesis of cofactors	Biosynthesis- acquisition of cobalamine (B12))
374	YvrC	O34805	pfkA_T1_Control/ribT_T1_Control	-0.662738	0.0865148	0.410445	Not significant	Cellular processes	Transporters	ABC transporters	Importers
375	YfmJ	O34812	pfkA_T1_Control/ribT_T1_Control	0.528764	0.0130002	0.23402	Not significant	Groups of genes	Poorly characterized - putative enzymes
376	FtsE	O34814	pfkA_T1_Control/ribT_T1_Control	0.330491	0.0948114	0.418987	Not significant	Information processing	Regulation of gene expression	phosphorelay
377	FtsE	O34814	pfkA_T1_Control/ribT_T1_Control	0.330491	0.0948114	0.418987	Not significant	Groups of genes	Membrane proteins
378	FtsE	O34814	pfkA_T1_Control/ribT_T1_Control	0.330491	0.0948114	0.418987	Not significant	Lifestyles	Sporulation	phosphorelay
379	FtsE	O34814	pfkA_T1_Control/ribT_T1_Control	0.330491	0.0948114	0.418987	Not significant	Cellular processes	Cell envelope and cell division	Cell wall synthesis	Autolytic activity required for peptidoglycan synthesis (cell elongation)
380	FtsE	O34814	pfkA_T1_Control/ribT_T1_Control	0.330491	0.0948114	0.418987	Not significant	Cellular processes	Transporters	ABC transporters	Regulatory ABC transporters
381	GlmM	O34824	pfkA_T1_Control/ribT_T1_Control	-1.08555	0.208442	0.551406	Not significant	Groups of genes	Essential genes
382	GlmM	O34824	pfkA_T1_Control/ribT_T1_Control	-1.08555	0.208442	0.551406	Not significant	Groups of genes	Phosphoproteins	Phosphorylation on a Ser residue
383	GlmM	O34824	pfkA_T1_Control/ribT_T1_Control	-1.08555	0.208442	0.551406	Not significant	Metabolism	Nucleotide metabolism	Metabolism of signalling nucleotides
384	GlmM	O34824	pfkA_T1_Control/ribT_T1_Control	-1.08555	0.208442	0.551406	Not significant	Metabolism	Additional metabolic pathways	Biosynthesis of cell wall components	Biosynthesis of peptidoglycan
385	GlmM	O34824	pfkA_T1_Control/ribT_T1_Control	-1.08555	0.208442	0.551406	Not significant	Cellular processes	Cell envelope and cell division	Cell wall synthesis	Biosynthesis of peptidoglycan
386	YkuM	O34827	pfkA_T1_Control/ribT_T1_Control	-0.286664	0.455931	0.737327	Not significant	Information processing	Regulation of gene expression	Transcription factors and their control	Transcription factors- other
387	YkuM	O34827	pfkA_T1_Control/ribT_T1_Control	-0.286664	0.455931	0.737327	Not significant	Information processing	Regulation of gene expression	Regulators of core metabolism
388	YkuM	O34827	pfkA_T1_Control/ribT_T1_Control	-0.286664	0.455931	0.737327	Not significant	Metabolism	Carbon metabolism	Carbon core metabolism	TCA cycle
389	YceH	O34833	pfkA_T1_Control/ribT_T1_Control	0.0194754	0.892398	0.962117	Not significant	Lifestyles	Coping with stress	General stress proteins (controlled by SigB)
390	YceH	O34833	pfkA_T1_Control/ribT_T1_Control	0.0194754	0.892398	0.962117	Not significant	Lifestyles	Coping with stress	Cell envelope stress proteins (controlled by SigM, V, W, X, Y)
391	AccA	O34847	pfkA_T1_Control/ribT_T1_Control	-0.520327	0.428584	0.721276	Not significant	Groups of genes	Essential genes
392	AccA	O34847	pfkA_T1_Control/ribT_T1_Control	-0.520327	0.428584	0.721276	Not significant	Metabolism	Lipid metabolism	Biosynthesis of lipids	Biosynthesis of fatty acids
393	RsbRB	O34860	pfkA_T1_Control/ribT_T1_Control	-0.712771	0.0459946	0.328306	Not significant	Information processing	Regulation of gene expression	Sigma factors and their control	Control of sigma factors
394	RsbRB	O34860	pfkA_T1_Control/ribT_T1_Control	-0.712771	0.0459946	0.328306	Not significant	Groups of genes	Phosphoproteins	Phosphorylation on a Thr residue
395	UvrA	O34863	pfkA_T1_Control/ribT_T1_Control	0.101011	0.738684	0.884889	Not significant	Information processing	Genetics	DNA repair- recombination
396	UvrA	O34863	pfkA_T1_Control/ribT_T1_Control	0.101011	0.738684	0.884889	Not significant	Information processing	Genetics	DNA repair- recombination	Other proteins
397	YodJ	O34866;REV__P46899	pfkA_T1_Control/ribT_T1_Control	0.463841	0.26997	0.605153	Not significant
398	YtiB	O34872	pfkA_T1_Control/ribT_T1_Control	0.282306	0.248306	0.583219	Not significant	Groups of genes	Poorly characterized - putative enzymes
399	YtiB	O34872	pfkA_T1_Control/ribT_T1_Control	0.282306	0.248306	0.583219	Not significant	Metabolism	Carbon metabolism	Acquisition of bicarbonate
400	FtsX	O34876	pfkA_T1_Control/ribT_T1_Control	0.310828	0.41017	0.707542	Not significant	Information processing	Regulation of gene expression	phosphorelay
401	FtsX	O34876	pfkA_T1_Control/ribT_T1_Control	0.310828	0.41017	0.707542	Not significant	Groups of genes	Membrane proteins
402	FtsX	O34876	pfkA_T1_Control/ribT_T1_Control	0.310828	0.41017	0.707542	Not significant	Lifestyles	Sporulation	phosphorelay
403	FtsX	O34876	pfkA_T1_Control/ribT_T1_Control	0.310828	0.41017	0.707542	Not significant	Cellular processes	Cell envelope and cell division	Cell wall synthesis	Autolytic activity required for peptidoglycan synthesis (cell elongation)
404	FtsX	O34876	pfkA_T1_Control/ribT_T1_Control	0.310828	0.41017	0.707542	Not significant	Cellular processes	Transporters	ABC transporters	Regulatory ABC transporters
405	YdiS	O34885	pfkA_T1_Control/ribT_T1_Control	0.533653	0.0345348	0.303818	Not significant	Information processing	Genetics	DNA restriction- modification
406	YdiS	O34885	pfkA_T1_Control/ribT_T1_Control	0.533653	0.0345348	0.303818	Not significant	Prophages and mobile genetic elements	Prophages	Prophage 3
407	EzrA	O34894	pfkA_T1_Control/ribT_T1_Control	-0.303224	0.405017	0.704526	Not significant	Groups of genes	Membrane proteins
408	EzrA	O34894	pfkA_T1_Control/ribT_T1_Control	-0.303224	0.405017	0.704526	Not significant	Cellular processes	Cell envelope and cell division	Cell division	Divisome
409	YerA	O34909	pfkA_T1_Control/ribT_T1_Control	-1.32395	0.0773647	0.402943	Not significant	Groups of genes	Phosphoproteins	Phosphorylation on an Arg residue
410	YerA	O34909	pfkA_T1_Control/ribT_T1_Control	-1.32395	0.0773647	0.402943	Not significant	Groups of genes	Phosphoproteins	Phosphorylation on a Ser residue
411	YerA	O34909	pfkA_T1_Control/ribT_T1_Control	-1.32395	0.0773647	0.402943	Not significant	Groups of genes	Poorly characterized - putative enzymes
412	YkuR	O34916	pfkA_T1_Control/ribT_T1_Control	0.304669	0.22041	0.562853	Not significant	Groups of genes	Essential genes
413	YkuR	O34916	pfkA_T1_Control/ribT_T1_Control	0.304669	0.22041	0.562853	Not significant	Metabolism	Additional metabolic pathways	Biosynthesis of cell wall components	Biosynthesis of peptidoglycan
414	YkuR	O34916	pfkA_T1_Control/ribT_T1_Control	0.304669	0.22041	0.562853	Not significant	Metabolism	Amino acid - nitrogen metabolism	Biosynthesis- acquisition of amino acids	Biosynthesis- acquisition of lysine- threonine
415	YkuR	O34916	pfkA_T1_Control/ribT_T1_Control	0.304669	0.22041	0.562853	Not significant	Cellular processes	Cell envelope and cell division	Cell wall synthesis	Biosynthesis of peptidoglycan
416	YtoP	O34924	pfkA_T1_Control/ribT_T1_Control	0.621137	0.361038	0.681878	Not significant	Groups of genes	Poorly characterized - putative enzymes
417	DeoD	O34925	pfkA_T1_Control/ribT_T1_Control	-1.06184	0.385688	0.69259	Not significant	Metabolism	Nucleotide metabolism	Biosynthesis- acquisition of nucleotides	Purine salvage and interconversion
418	CoaE	O34932	pfkA_T1_Control/ribT_T1_Control	0.490001	0.0753932	0.402923	Not significant	Groups of genes	Essential genes
419	CoaE	O34932	pfkA_T1_Control/ribT_T1_Control	0.490001	0.0753932	0.402923	Not significant	Groups of genes	Phosphoproteins	Phosphorylation on either a Ser, Thr or Tyr residue
420	CoaE	O34932	pfkA_T1_Control/ribT_T1_Control	0.490001	0.0753932	0.402923	Not significant	Metabolism	Additional metabolic pathways	Biosynthesis of cofactors	Biosynthesis of coenzyme A
421	YdiO	O34939	pfkA_T1_Control/ribT_T1_Control	-0.63574	0.00256693	0.157578	Not significant	Information processing	Genetics	DNA restriction- modification
422	YdiO	O34939	pfkA_T1_Control/ribT_T1_Control	-0.63574	0.00256693	0.157578	Not significant	Groups of genes	Essential genes
423	YdiO	O34939	pfkA_T1_Control/ribT_T1_Control	-0.63574	0.00256693	0.157578	Not significant	Prophages and mobile genetic elements	Prophages	Prophage 3
424	YtjP	O34944	pfkA_T1_Control/ribT_T1_Control	0.191625	0.668159	0.844599	Not significant	Groups of genes	Poorly characterized - putative enzymes
425	YkwC	O34948	pfkA_T1_Control/ribT_T1_Control	0.761273	0.0263536	0.274848	Not significant	Groups of genes	Poorly characterized - putative enzymes
426	YkoM	O34949	pfkA_T1_Control/ribT_T1_Control	1.07092	0.109398	0.43433	Not significant	Information processing	Regulation of gene expression	Transcription factors and their control	Transcription factor- other- based on similarity
427	YkoM	O34949	pfkA_T1_Control/ribT_T1_Control	1.07092	0.109398	0.43433	Not significant	Groups of genes	Phosphoproteins	Phosphorylation on an Arg residue
428	YtsJ	O34962	pfkA_T1_Control/ribT_T1_Control	0.0966465	0.861113	0.946256	Not significant	Groups of genes	Phosphoproteins	Phosphorylation on an Arg residue
429	YtsJ	O34962	pfkA_T1_Control/ribT_T1_Control	0.0966465	0.861113	0.946256	Not significant	Metabolism	Carbon metabolism	Utilization of specific carbon sources	Utilization of organic acids
430	YfjR	O34969	pfkA_T1_Control/ribT_T1_Control	1.11936	0.173799	0.510149	Not significant	Groups of genes	Phosphoproteins	Phosphorylation on either a Ser, Thr or Tyr residue
431	YfjR	O34969	pfkA_T1_Control/ribT_T1_Control	1.11936	0.173799	0.510149	Not significant	Groups of genes	Poorly characterized - putative enzymes
432	DapH	O34981	pfkA_T1_Control/ribT_T1_Control	-0.859912	0.520618	0.765069	Not significant	Groups of genes	Essential genes
433	DapH	O34981	pfkA_T1_Control/ribT_T1_Control	-0.859912	0.520618	0.765069	Not significant	Metabolism	Additional metabolic pathways	Biosynthesis of cell wall components	Biosynthesis of peptidoglycan
434	DapH	O34981	pfkA_T1_Control/ribT_T1_Control	-0.859912	0.520618	0.765069	Not significant	Metabolism	Amino acid - nitrogen metabolism	Biosynthesis- acquisition of amino acids	Biosynthesis- acquisition of lysine- threonine- based on similarity
435	DapH	O34981	pfkA_T1_Control/ribT_T1_Control	-0.859912	0.520618	0.765069	Not significant	Cellular processes	Cell envelope and cell division	Cell wall synthesis	Biosynthesis of peptidoglycan
436	PurU	O34990	pfkA_T1_Control/ribT_T1_Control	-0.325745	0.25896	0.593958	Not significant	Metabolism	Nucleotide metabolism	Biosynthesis- acquisition of nucleotides	Biosynthesis- acquisition of purine nucleotides
437	PolA	O34996	pfkA_T1_Control/ribT_T1_Control	-0.582003	0.23613	0.579733	Not significant	Information processing	Genetics	DNA replication
438	PolA	O34996	pfkA_T1_Control/ribT_T1_Control	-0.582003	0.23613	0.579733	Not significant	Information processing	Genetics	DNA repair- recombination	Other proteins
439	PolA	O34996	pfkA_T1_Control/ribT_T1_Control	-0.582003	0.23613	0.579733	Not significant	Information processing	Genetics	DNA repair- recombination
440	YtqA	O35008	pfkA_T1_Control/ribT_T1_Control	-0.0619557	0.80614	0.918535	Not significant	Groups of genes	Proteins of unknown function
441	MnmA	O35020	pfkA_T1_Control/ribT_T1_Control	-0.876385	0.0240786	0.274848	Not significant	Information processing	Protein synthesis, modification and degradation	Translation	tRNA modification and maturation
442	MnmA	O35020	pfkA_T1_Control/ribT_T1_Control	-0.876385	0.0240786	0.274848	Not significant	Groups of genes	Essential genes
443	AzoR1	O35022	pfkA_T1_Control/ribT_T1_Control	-0.971722	0.185467	0.522437	Not significant	Lifestyles	Coping with stress	Resistance against oxidative and electrophile stress
444	CoaBC	O35033	pfkA_T1_Control/ribT_T1_Control	0.138594	0.367755	0.681878	Not significant	Groups of genes	Essential genes
445	CoaBC	O35033	pfkA_T1_Control/ribT_T1_Control	0.138594	0.367755	0.681878	Not significant	Metabolism	Additional metabolic pathways	Biosynthesis of cofactors	Biosynthesis of coenzyme A
446	RelA	O54408	pfkA_T1_Control/ribT_T1_Control	-0.0563832	0.769555	0.899988	Not significant	Information processing	Targets of second messengers	Targets of (p)ppGpp
447	RelA	O54408	pfkA_T1_Control/ribT_T1_Control	-0.0563832	0.769555	0.899988	Not significant	Metabolism	Nucleotide metabolism	Metabolism of signalling nucleotides
448	PurF	P00497	pfkA_T1_Control/ribT_T1_Control	0.593896	0.332678	0.657415	Not significant	Metabolism	Nucleotide metabolism	Biosynthesis- acquisition of nucleotides	Biosynthesis- acquisition of purine nucleotides
449	RplL	P02394	pfkA_T1_Control/ribT_T1_Control	0.264592	0.812611	0.920055	Not significant	Information processing	Protein synthesis, modification and degradation	Translation	Ribosomal proteins
450	RplL	P02394	pfkA_T1_Control/ribT_T1_Control	0.264592	0.812611	0.920055	Not significant	Groups of genes	Essential genes
451	Hag	P02968	pfkA_T1_Control/ribT_T1_Control	0.25186	0.779637	0.90279	Not significant	Information processing	Genetics	Genetic competence
452	Hag	P02968	pfkA_T1_Control/ribT_T1_Control	0.25186	0.779637	0.90279	Not significant	Groups of genes	Secreted proteins
453	Hag	P02968	pfkA_T1_Control/ribT_T1_Control	0.25186	0.779637	0.90279	Not significant	Lifestyles	Exponential and early post-exponential lifestyle	Biofilm formation	Other proteins required for efficient pellicle biofilm formation
454	Hag	P02968	pfkA_T1_Control/ribT_T1_Control	0.25186	0.779637	0.90279	Not significant	Lifestyles	Exponential and early post-exponential lifestyle	Genetic competence
455	Hag	P02968	pfkA_T1_Control/ribT_T1_Control	0.25186	0.779637	0.90279	Not significant	Lifestyles	Exponential and early post-exponential lifestyle	Motility and chemotaxis	Flagellar proteins
456	Hag	P02968	pfkA_T1_Control/ribT_T1_Control	0.25186	0.779637	0.90279	Not significant	Lifestyles	Exponential and early post-exponential lifestyle	Swarming
457	RpsK	P04969	pfkA_T1_Control/ribT_T1_Control	-0.583499	0.523393	0.765069	Not significant	Information processing	Protein synthesis, modification and degradation	Translation	Ribosomal proteins
458	RpsK	P04969	pfkA_T1_Control/ribT_T1_Control	-0.583499	0.523393	0.765069	Not significant	Groups of genes	Essential genes
459	ThrC	P04990	pfkA_T1_Control/ribT_T1_Control	0.644555	0.300364	0.621753	Not significant	Metabolism	Amino acid - nitrogen metabolism	Biosynthesis- acquisition of amino acids	Biosynthesis- acquisition of lysine- threonine
460	DnaA	P05648	pfkA_T1_Control/ribT_T1_Control	0.156762	0.0534036	0.347679	Not significant	Information processing	Genetics	DNA replication
461	DnaA	P05648	pfkA_T1_Control/ribT_T1_Control	0.156762	0.0534036	0.347679	Not significant	Groups of genes	Essential genes
462	DnaN	P05649	pfkA_T1_Control/ribT_T1_Control	0.529595	0.273778	0.605458	Not significant	Information processing	Genetics	DNA replication
463	DnaN	P05649	pfkA_T1_Control/ribT_T1_Control	0.529595	0.273778	0.605458	Not significant	Information processing	Genetics	DNA repair- recombination	Mismatch repair (MMR)
464	DnaN	P05649	pfkA_T1_Control/ribT_T1_Control	0.529595	0.273778	0.605458	Not significant	Groups of genes	Essential genes
465	GyrB	P05652	pfkA_T1_Control/ribT_T1_Control	-0.117482	0.628845	0.827796	Not significant	Information processing	Genetics	DNA condensation- segregation
466	GyrB	P05652	pfkA_T1_Control/ribT_T1_Control	-0.117482	0.628845	0.827796	Not significant	Groups of genes	Essential genes
467	GyrB	P05652	pfkA_T1_Control/ribT_T1_Control	-0.117482	0.628845	0.827796	Not significant	Groups of genes	Phosphoproteins	Phosphorylation on a Ser residue
468	GyrA	P05653	pfkA_T1_Control/ribT_T1_Control	-0.0364172	0.90842	0.970247	Not significant	Information processing	Genetics	DNA condensation- segregation
469	GyrA	P05653	pfkA_T1_Control/ribT_T1_Control	-0.0364172	0.90842	0.970247	Not significant	Groups of genes	Essential genes
470	SigA	P06224	pfkA_T1_Control/ribT_T1_Control	0.312359	0.428266	0.721276	Not significant	Information processing	Regulation of gene expression	Sigma factors and their control	Sigma factors
471	SigA	P06224	pfkA_T1_Control/ribT_T1_Control	0.312359	0.428266	0.721276	Not significant	Information processing	RNA synthesis and degradation	Transcription	Sigma factors
472	SigA	P06224	pfkA_T1_Control/ribT_T1_Control	0.312359	0.428266	0.721276	Not significant	Groups of genes	Essential genes
473	SigA	P06224	pfkA_T1_Control/ribT_T1_Control	0.312359	0.428266	0.721276	Not significant	Groups of genes	Phosphoproteins	Phosphorylation on an Arg residue
474	DnaI	P06567	pfkA_T1_Control/ribT_T1_Control	0.234634	0.503247	0.756285	Not significant	Information processing	Genetics	DNA replication
475	DnaI	P06567	pfkA_T1_Control/ribT_T1_Control	0.234634	0.503247	0.756285	Not significant	Groups of genes	Essential genes
476	Spo0F	P06628	pfkA_T1_Control/ribT_T1_Control	1.28262	0.0732895	0.402923	Not significant	Information processing	Regulation of gene expression	phosphorelay	The phosphotransferases
477	Spo0F	P06628	pfkA_T1_Control/ribT_T1_Control	1.28262	0.0732895	0.402923	Not significant	Groups of genes	Phosphoproteins	Phosphorylation on an Asp residue
478	Spo0F	P06628	pfkA_T1_Control/ribT_T1_Control	1.28262	0.0732895	0.402923	Not significant	Lifestyles	Sporulation	phosphorelay	The phosphotransferases
479	YwjG	P06629	pfkA_T1_Control/ribT_T1_Control	0.335554	0.527602	0.765069	Not significant	Groups of genes	Proteins of unknown function
480	FumC	P07343	pfkA_T1_Control/ribT_T1_Control	-0.101716	0.86283	0.946256	Not significant	Metabolism	Carbon metabolism	Carbon core metabolism	TCA cycle
481	SacA	P07819	pfkA_T1_Control/ribT_T1_Control	5.79764	0.00744388	0.198727	Not significant	Metabolism	Carbon metabolism	Utilization of specific carbon sources	Utilization of sucrose
482	SdhA	P08065	pfkA_T1_Control/ribT_T1_Control	-0.733512	0.299738	0.621753	Not significant	Groups of genes	Phosphoproteins	Phosphorylation on either a Ser, Thr or Tyr residue
483	SdhA	P08065	pfkA_T1_Control/ribT_T1_Control	-0.733512	0.299738	0.621753	Not significant	Groups of genes	Membrane proteins
484	SdhA	P08065	pfkA_T1_Control/ribT_T1_Control	-0.733512	0.299738	0.621753	Not significant	Metabolism	Carbon metabolism	Carbon core metabolism	TCA cycle
485	SdhB	P08066	pfkA_T1_Control/ribT_T1_Control	0.900346	0.0525194	0.347679	Not significant	Groups of genes	Membrane proteins
486	SdhB	P08066	pfkA_T1_Control/ribT_T1_Control	0.900346	0.0525194	0.347679	Not significant	Metabolism	Carbon metabolism	Carbon core metabolism	TCA cycle
487	NadE	P08164	pfkA_T1_Control/ribT_T1_Control	-0.658795	0.429629	0.721567	Not significant	Groups of genes	Essential genes
488	NadE	P08164	pfkA_T1_Control/ribT_T1_Control	-0.658795	0.429629	0.721567	Not significant	Lifestyles	Coping with stress	General stress proteins (controlled by SigB)
489	NadE	P08164	pfkA_T1_Control/ribT_T1_Control	-0.658795	0.429629	0.721567	Not significant	Metabolism	Additional metabolic pathways	Biosynthesis of cofactors	Biosynthesis of NAD(P)
490	DacA	P08750	pfkA_T1_Control/ribT_T1_Control	0.178511	0.565404	0.790113	Not significant	Groups of genes	Secreted proteins
491	DacA	P08750	pfkA_T1_Control/ribT_T1_Control	0.178511	0.565404	0.790113	Not significant	Groups of genes	Membrane proteins
492	DacA	P08750	pfkA_T1_Control/ribT_T1_Control	0.178511	0.565404	0.790113	Not significant	Cellular processes	Cell envelope and cell division	Cell wall synthesis	Penicillin-binding proteins
493	HupA	P08821	pfkA_T1_Control/ribT_T1_Control	0.576647	0.776856	0.90279	Not significant	Information processing	Genetics	DNA condensation- segregation
494	HupA	P08821	pfkA_T1_Control/ribT_T1_Control	0.576647	0.776856	0.90279	Not significant	Groups of genes	Essential genes
495	HupA	P08821	pfkA_T1_Control/ribT_T1_Control	0.576647	0.776856	0.90279	Not significant	Groups of genes	Phosphoproteins	Phosphorylation on an Arg residue
496	HupA	P08821	pfkA_T1_Control/ribT_T1_Control	0.576647	0.776856	0.90279	Not significant	Groups of genes	Phosphoproteins	Phosphorylation on a Thr residue
497	PtsI	P08838	pfkA_T1_Control/ribT_T1_Control	-0.486232	0.607895	0.815781	Not significant	Information processing	Genetics	Newly identified competence genes
498	PtsI	P08838	pfkA_T1_Control/ribT_T1_Control	-0.486232	0.607895	0.815781	Not significant	Groups of genes	Phosphoproteins	Phosphorylation on a His residue
499	PtsI	P08838	pfkA_T1_Control/ribT_T1_Control	-0.486232	0.607895	0.815781	Not significant	Groups of genes	Phosphoproteins	Phosphorylation on a Ser residue
500	PtsI	P08838	pfkA_T1_Control/ribT_T1_Control	-0.486232	0.607895	0.815781	Not significant	Cellular processes	Transporters	Phosphotransferase system	General PTS proteins
501	AbrB	P08874	pfkA_T1_Control/ribT_T1_Control	-1.88965	0.0552075	0.351017	Not significant	Information processing	Regulation of gene expression	Transition state regulators
502	AbrB	P08874	pfkA_T1_Control/ribT_T1_Control	-1.88965	0.0552075	0.351017	Not significant	Groups of genes	Phosphoproteins	Phosphorylation on a Ser residue
503	PtsH	P08877	pfkA_T1_Control/ribT_T1_Control	1.15685	0.458815	0.739103	Not significant	Information processing	Regulation of gene expression	Transcription factors and their control	Control of transcription factor (other than two-component system)
504	PtsH	P08877	pfkA_T1_Control/ribT_T1_Control	1.15685	0.458815	0.739103	Not significant	Groups of genes	Phosphoproteins	Phosphorylation on a His residue
505	PtsH	P08877	pfkA_T1_Control/ribT_T1_Control	1.15685	0.458815	0.739103	Not significant	Groups of genes	Phosphoproteins	Phosphorylation on a Ser residue
506	PtsH	P08877	pfkA_T1_Control/ribT_T1_Control	1.15685	0.458815	0.739103	Not significant	Cellular processes	Transporters	Phosphotransferase system	General PTS proteins
507	DnaX	P09122	pfkA_T1_Control/ribT_T1_Control	0.0450544	0.925417	0.973656	Not significant	Information processing	Genetics	DNA replication
508	DnaX	P09122	pfkA_T1_Control/ribT_T1_Control	0.0450544	0.925417	0.973656	Not significant	Groups of genes	Essential genes
509	GapA	P09124	pfkA_T1_Control/ribT_T1_Control	-1.98367	0.0734174	0.402923	Not significant	Groups of genes	Essential genes
510	GapA	P09124	pfkA_T1_Control/ribT_T1_Control	-1.98367	0.0734174	0.402923	Not significant	Groups of genes	Phosphoproteins	Phosphorylation on either a Ser, Thr or Tyr residue
511	GapA	P09124	pfkA_T1_Control/ribT_T1_Control	-1.98367	0.0734174	0.402923	Not significant	Groups of genes	Phosphoproteins	Phosphorylation on an Arg residue
512	GapA	P09124	pfkA_T1_Control/ribT_T1_Control	-1.98367	0.0734174	0.402923	Not significant	Metabolism	Carbon metabolism	Carbon core metabolism	Glycolysis
513	CitB	P09339	pfkA_T1_Control/ribT_T1_Control	-1.0881	0.129263	0.456687	Not significant	Information processing	Regulation of gene expression	Trigger enzyme	Trigger enzyme that acts by binding of a specific RNA element
514	CitB	P09339	pfkA_T1_Control/ribT_T1_Control	-1.0881	0.129263	0.456687	Not significant	Information processing	Regulation of gene expression	RNA binding regulators
515	CitB	P09339	pfkA_T1_Control/ribT_T1_Control	-1.0881	0.129263	0.456687	Not significant	Metabolism	Amino acid - nitrogen metabolism	Utilization of amino acids	Utilization of branched-chain amino acids
516	CitB	P09339	pfkA_T1_Control/ribT_T1_Control	-1.0881	0.129263	0.456687	Not significant	Metabolism	Carbon metabolism	Carbon core metabolism	TCA cycle
517	GlmS	P0CI73	pfkA_T1_Control/ribT_T1_Control	0.120471	0.945677	0.978873	Not significant	Groups of genes	Essential genes
518	GlmS	P0CI73	pfkA_T1_Control/ribT_T1_Control	0.120471	0.945677	0.978873	Not significant	Metabolism	Additional metabolic pathways	Biosynthesis of cell wall components	Biosynthesis of peptidoglycan
519	GlmS	P0CI73	pfkA_T1_Control/ribT_T1_Control	0.120471	0.945677	0.978873	Not significant	Cellular processes	Cell envelope and cell division	Cell wall synthesis	Biosynthesis of peptidoglycan
520	RplX	P0CI78	pfkA_T1_Control/ribT_T1_Control	-0.0573483	0.948008	0.978873	Not significant	Information processing	Protein synthesis, modification and degradation	Translation	Ribosomal proteins
521	RplX	P0CI78	pfkA_T1_Control/ribT_T1_Control	-0.0573483	0.948008	0.978873	Not significant	Groups of genes	Essential genes
522	ThyA1	P0CI79	pfkA_T1_Control/ribT_T1_Control	0.324896	0.524456	0.765069	Not significant	Metabolism	Nucleotide metabolism	Biosynthesis- acquisition of nucleotides	Biosynthesis- acquisition of pyrimidine nucleotides
523	XylA	P0CI80	pfkA_T1_Control/ribT_T1_Control	-1.07943	0.058928	0.36686	Not significant
524	Alr1	P10725	pfkA_T1_Control/ribT_T1_Control	0.248402	0.240894	0.579733	Not significant	Groups of genes	Essential genes
525	Alr1	P10725	pfkA_T1_Control/ribT_T1_Control	0.248402	0.240894	0.579733	Not significant	Metabolism	Additional metabolic pathways	Biosynthesis of cell wall components	Biosynthesis of peptidoglycan
526	Alr1	P10725	pfkA_T1_Control/ribT_T1_Control	0.248402	0.240894	0.579733	Not significant	Metabolism	Amino acid - nitrogen metabolism	Biosynthesis- acquisition of amino acids	Biosynthesis-acquisition of L- and D-alanine
527	Alr1	P10725	pfkA_T1_Control/ribT_T1_Control	0.248402	0.240894	0.579733	Not significant	Cellular processes	Cell envelope and cell division	Cell wall synthesis	Biosynthesis of peptidoglycan
528	HutH	P10944	pfkA_T1_Control/ribT_T1_Control	-2.26143	0.0376309	0.305474	Not significant	Metabolism	Amino acid - nitrogen metabolism	Utilization of amino acids	Utilization of histidine
529	Hpr	P11065	pfkA_T1_Control/ribT_T1_Control	-0.0927108	0.788845	0.908433	Not significant	Information processing	Regulation of gene expression	Transition state regulators
530	Hpr	P11065	pfkA_T1_Control/ribT_T1_Control	-0.0927108	0.788845	0.908433	Not significant	Information processing	Regulation of gene expression	Transcription factors and their control	Transcription factors- other
531	Hpr	P11065	pfkA_T1_Control/ribT_T1_Control	-0.0927108	0.788845	0.908433	Not significant	Groups of genes	Phosphoproteins	Phosphorylation on an Arg residue
532	YsmA	P11469	pfkA_T1_Control/ribT_T1_Control	-0.0354324	0.927814	0.973656	Not significant	Groups of genes	Proteins of unknown function
533	RibH	P11998	pfkA_T1_Control/ribT_T1_Control	0.498399	0.65119	0.834652	Not significant	Metabolism	Additional metabolic pathways	Biosynthesis of cofactors	Biosynthesis- acquisition of riboflavin- FAD
534	GntK	P12011	pfkA_T1_Control/ribT_T1_Control	-0.120675	0.559252	0.787518	Not significant	Metabolism	Carbon metabolism	Utilization of specific carbon sources	Utilization of gluconate
535	GntZ	P12013	pfkA_T1_Control/ribT_T1_Control	-0.643443	0.0640007	0.381242	Not significant	Metabolism	Carbon metabolism	Utilization of specific carbon sources	Utilization of gluconate
536	PurL	P12042	pfkA_T1_Control/ribT_T1_Control	0.546166	0.467292	0.742	Not significant	Groups of genes	Membrane proteins
537	PurL	P12042	pfkA_T1_Control/ribT_T1_Control	0.546166	0.467292	0.742	Not significant	Metabolism	Nucleotide metabolism	Biosynthesis- acquisition of nucleotides	Biosynthesis- acquisition of purine nucleotides
538	PurC	P12046	pfkA_T1_Control/ribT_T1_Control	0.970033	0.0041209	0.162481	Not significant	Metabolism	Nucleotide metabolism	Biosynthesis- acquisition of nucleotides	Biosynthesis- acquisition of purine nucleotides
539	PurB	P12047	pfkA_T1_Control/ribT_T1_Control	-1.72749	0.136135	0.457521	Not significant	Information processing	Genetics	Newly identified competence genes
540	PurB	P12047	pfkA_T1_Control/ribT_T1_Control	-1.72749	0.136135	0.457521	Not significant	Metabolism	Nucleotide metabolism	Biosynthesis- acquisition of nucleotides	Biosynthesis- acquisition of purine nucleotides
541	PurH	P12048	pfkA_T1_Control/ribT_T1_Control	0.776282	0.343958	0.668538	Not significant	Metabolism	Nucleotide metabolism	Biosynthesis- acquisition of nucleotides	Biosynthesis- acquisition of purine nucleotides
542	PurS	P12049	pfkA_T1_Control/ribT_T1_Control	1.31691	0.0200956	0.274848	Not significant	Metabolism	Nucleotide metabolism	Biosynthesis- acquisition of nucleotides	Biosynthesis- acquisition of purine nucleotides
543	GlnA	P12425	pfkA_T1_Control/ribT_T1_Control	0.137948	0.866906	0.949469	Not significant	Information processing	Regulation of gene expression	Transcription factors and their control	Control of transcription factor (other than two-component system)
544	GlnA	P12425	pfkA_T1_Control/ribT_T1_Control	0.137948	0.866906	0.949469	Not significant	Information processing	Regulation of gene expression	Trigger enzyme	Trigger enzymes that control gene expression by protein-protein interaction with transcription factors
545	GlnA	P12425	pfkA_T1_Control/ribT_T1_Control	0.137948	0.866906	0.949469	Not significant	Groups of genes	Phosphoproteins	Phosphorylation on either a Ser, Thr or Tyr residue
546	GlnA	P12425	pfkA_T1_Control/ribT_T1_Control	0.137948	0.866906	0.949469	Not significant	Metabolism	Amino acid - nitrogen metabolism	Biosynthesis- acquisition of amino acids	Biosynthesis- acquisition of glutamate- glutamine- ammonium assimilation
547	RpoE	P12464	pfkA_T1_Control/ribT_T1_Control	1.62383	0.0435945	0.319436	Not significant	Information processing	RNA synthesis and degradation	Transcription	RNA polymerase
548	Nin	P12669	pfkA_T1_Control/ribT_T1_Control	0.977667	0.0493098	0.342333	Not significant	Information processing	Genetics	Genetic competence
549	Nin	P12669	pfkA_T1_Control/ribT_T1_Control	0.977667	0.0493098	0.342333	Not significant	Groups of genes	Phosphoproteins	Phosphorylation on an Arg residue
550	Nin	P12669	pfkA_T1_Control/ribT_T1_Control	0.977667	0.0493098	0.342333	Not significant	Groups of genes	Membrane proteins
551	Nin	P12669	pfkA_T1_Control/ribT_T1_Control	0.977667	0.0493098	0.342333	Not significant	Lifestyles	Exponential and early post-exponential lifestyle	Genetic competence
552	RpsQ	P12874	pfkA_T1_Control/ribT_T1_Control	-1.34808	0.399821	0.701272	Not significant	Information processing	Protein synthesis, modification and degradation	Translation	Ribosomal proteins
553	RpsQ	P12874	pfkA_T1_Control/ribT_T1_Control	-1.34808	0.399821	0.701272	Not significant	Groups of genes	Essential genes
554	RpsQ	P12874	pfkA_T1_Control/ribT_T1_Control	-1.34808	0.399821	0.701272	Not significant	Groups of genes	Universally conserved proteins
555	RplE	P12877	pfkA_T1_Control/ribT_T1_Control	0.156763	0.803866	0.918535	Not significant	Information processing	Protein synthesis, modification and degradation	Translation	Ribosomal proteins
556	RplE	P12877	pfkA_T1_Control/ribT_T1_Control	0.156763	0.803866	0.918535	Not significant	Groups of genes	Essential genes
557	RplE	P12877	pfkA_T1_Control/ribT_T1_Control	0.156763	0.803866	0.918535	Not significant	Groups of genes	Universally conserved proteins
558	RpsH	P12879	pfkA_T1_Control/ribT_T1_Control	-3.43328	0.047549	0.336501	Not significant	Information processing	Protein synthesis, modification and degradation	Translation	Ribosomal proteins
559	RpsH	P12879	pfkA_T1_Control/ribT_T1_Control	-3.43328	0.047549	0.336501	Not significant	Groups of genes	Essential genes
560	RpsH	P12879	pfkA_T1_Control/ribT_T1_Control	-3.43328	0.047549	0.336501	Not significant	Groups of genes	Phosphoproteins	Phosphorylation on an Arg residue
561	RpsH	P12879	pfkA_T1_Control/ribT_T1_Control	-3.43328	0.047549	0.336501	Not significant	Groups of genes	Universally conserved proteins
562	PyrG	P13242	pfkA_T1_Control/ribT_T1_Control	-0.935065	0.220927	0.562853	Not significant	Groups of genes	Essential genes
563	PyrG	P13242	pfkA_T1_Control/ribT_T1_Control	-0.935065	0.220927	0.562853	Not significant	Metabolism	Nucleotide metabolism	Biosynthesis- acquisition of nucleotides	Biosynthesis- acquisition of pyrimidine nucleotides
564	FbaA	P13243	pfkA_T1_Control/ribT_T1_Control	-0.947618	0.468349	0.742	Not significant	Groups of genes	Phosphoproteins	Phosphorylation on a Thr residue
565	FbaA	P13243	pfkA_T1_Control/ribT_T1_Control	-0.947618	0.468349	0.742	Not significant	Metabolism	Carbon metabolism	Carbon core metabolism	Glycolysis
566	FbaA	P13243	pfkA_T1_Control/ribT_T1_Control	-0.947618	0.468349	0.742	Not significant	Metabolism	Carbon metabolism	Carbon core metabolism	Gluconeogenesis
567	PolC	P13267	pfkA_T1_Control/ribT_T1_Control	0.220074	0.377422	0.684172	Not significant	Information processing	Genetics	DNA replication
568	PolC	P13267	pfkA_T1_Control/ribT_T1_Control	0.220074	0.377422	0.684172	Not significant	Groups of genes	Essential genes
569	TagE	P13484	pfkA_T1_Control/ribT_T1_Control	-0.695982	0.295774	0.6183	Not significant	Groups of genes	Phosphoproteins	Phosphorylation on a Ser residue
570	TagE	P13484	pfkA_T1_Control/ribT_T1_Control	-0.695982	0.295774	0.6183	Not significant	Metabolism	Additional metabolic pathways	Biosynthesis of cell wall components	Biosynthesis of teichoic acid
571	TagE	P13484	pfkA_T1_Control/ribT_T1_Control	-0.695982	0.295774	0.6183	Not significant	Cellular processes	Cell envelope and cell division	Cell wall synthesis	Biosynthesis of teichoic acid
572	TagF	P13485	pfkA_T1_Control/ribT_T1_Control	0.126725	0.570835	0.793039	Not significant	Groups of genes	Essential genes
573	TagF	P13485	pfkA_T1_Control/ribT_T1_Control	0.126725	0.570835	0.793039	Not significant	Groups of genes	Membrane proteins
574	TagF	P13485	pfkA_T1_Control/ribT_T1_Control	0.126725	0.570835	0.793039	Not significant	Metabolism	Additional metabolic pathways	Biosynthesis of cell wall components	Biosynthesis of teichoic acid
575	TagF	P13485	pfkA_T1_Control/ribT_T1_Control	0.126725	0.570835	0.793039	Not significant	Cellular processes	Cell envelope and cell division	Cell wall synthesis	Biosynthesis of teichoic acid
576	DegS	P13799	pfkA_T1_Control/ribT_T1_Control	0.148438	0.411525	0.708404	Not significant	Information processing	Protein synthesis, modification and degradation	Protein modification	Protein kinases
577	DegS	P13799	pfkA_T1_Control/ribT_T1_Control	0.148438	0.411525	0.708404	Not significant	Information processing	Regulation of gene expression	Transcription factors and their control	Control of two-component response regulators
578	DegS	P13799	pfkA_T1_Control/ribT_T1_Control	0.148438	0.411525	0.708404	Not significant	Groups of genes	Phosphoproteins	Phosphorylation on a His residue
579	DegS	P13799	pfkA_T1_Control/ribT_T1_Control	0.148438	0.411525	0.708404	Not significant	Groups of genes	Phosphoproteins	Phosphorylation on a Ser residue
580	DegU	P13800	pfkA_T1_Control/ribT_T1_Control	-1.9516	0.0527691	0.347679	Not significant	Information processing	Regulation of gene expression	Transcription factors and their control	Two-component system response regulators
581	DegU	P13800	pfkA_T1_Control/ribT_T1_Control	-1.9516	0.0527691	0.347679	Not significant	Groups of genes	Phosphoproteins	Phosphorylation on an Asp residue
582	DegU	P13800	pfkA_T1_Control/ribT_T1_Control	-1.9516	0.0527691	0.347679	Not significant	Lifestyles	Exponential and early post-exponential lifestyle	Biofilm formation	Regulation
583	DegU	P13800	pfkA_T1_Control/ribT_T1_Control	-1.9516	0.0527691	0.347679	Not significant	Lifestyles	Exponential and early post-exponential lifestyle	Biofilm formation
584	GlmU	P14192	pfkA_T1_Control/ribT_T1_Control	0.338804	0.316464	0.638988	Not significant	Groups of genes	Essential genes
585	GlmU	P14192	pfkA_T1_Control/ribT_T1_Control	0.338804	0.316464	0.638988	Not significant	Metabolism	Additional metabolic pathways	Biosynthesis of cell wall components	Biosynthesis of peptidoglycan
586	GlmU	P14192	pfkA_T1_Control/ribT_T1_Control	0.338804	0.316464	0.638988	Not significant	Cellular processes	Cell envelope and cell division	Cell wall synthesis	Biosynthesis of peptidoglycan
587	Prs	P14193	pfkA_T1_Control/ribT_T1_Control	-1.17732	0.313901	0.638988	Not significant	Groups of genes	Essential genes
588	Prs	P14193	pfkA_T1_Control/ribT_T1_Control	-1.17732	0.313901	0.638988	Not significant	Groups of genes	Universally conserved proteins
589	Prs	P14193	pfkA_T1_Control/ribT_T1_Control	-1.17732	0.313901	0.638988	Not significant	Metabolism	Nucleotide metabolism	Biosynthesis- acquisition of nucleotides	Biosynthesis- acquisition of purine nucleotides
590	Prs	P14193	pfkA_T1_Control/ribT_T1_Control	-1.17732	0.313901	0.638988	Not significant	Metabolism	Nucleotide metabolism	Biosynthesis- acquisition of nucleotides	Biosynthesis- acquisition of pyrimidine nucleotides
591	Prs	P14193	pfkA_T1_Control/ribT_T1_Control	-1.17732	0.313901	0.638988	Not significant	Metabolism	Amino acid - nitrogen metabolism	Biosynthesis- acquisition of amino acids	Biosynthesis- acquisition of histidine
592	Ctc	P14194	pfkA_T1_Control/ribT_T1_Control	-0.360813	0.529167	0.765997	Not significant	Information processing	Protein synthesis, modification and degradation	Translation	Ribosomal proteins
593	Ctc	P14194	pfkA_T1_Control/ribT_T1_Control	-0.360813	0.529167	0.765997	Not significant	Lifestyles	Coping with stress	General stress proteins (controlled by SigB)
594	ComA	P14204	pfkA_T1_Control/ribT_T1_Control	0.270505	0.403213	0.702865	Not significant	Information processing	Genetics	Genetic competence
595	ComA	P14204	pfkA_T1_Control/ribT_T1_Control	0.270505	0.403213	0.702865	Not significant	Information processing	Regulation of gene expression	Transcription factors and their control	Two-component system response regulators
596	ComA	P14204	pfkA_T1_Control/ribT_T1_Control	0.270505	0.403213	0.702865	Not significant	Information processing	Regulation of gene expression	Quorum sensing
597	ComA	P14204	pfkA_T1_Control/ribT_T1_Control	0.270505	0.403213	0.702865	Not significant	Groups of genes	Phosphoproteins	Phosphorylation on an Asp residue
598	ComA	P14204	pfkA_T1_Control/ribT_T1_Control	0.270505	0.403213	0.702865	Not significant	Lifestyles	Exponential and early post-exponential lifestyle	Genetic competence
599	RplP	P14577	pfkA_T1_Control/ribT_T1_Control	-0.41722	0.533061	0.768101	Not significant	Information processing	Protein synthesis, modification and degradation	Translation	Ribosomal proteins
600	RplP	P14577	pfkA_T1_Control/ribT_T1_Control	-0.41722	0.533061	0.768101	Not significant	Groups of genes	Essential genes
601	YoxD	P14802	pfkA_T1_Control/ribT_T1_Control	-0.441969	0.499802	0.755496	Not significant	Groups of genes	Phosphoproteins	Phosphorylation on either a Ser, Thr or Tyr residue
602	YoxD	P14802	pfkA_T1_Control/ribT_T1_Control	-0.441969	0.499802	0.755496	Not significant	Groups of genes	Poorly characterized - putative enzymes
603	TrxA	P14949	pfkA_T1_Control/ribT_T1_Control	-2.62973	0.120379	0.448216	Not significant	Groups of genes	Essential genes
604	TrxA	P14949	pfkA_T1_Control/ribT_T1_Control	-2.62973	0.120379	0.448216	Not significant	Lifestyles	Coping with stress	Resistance against oxidative and electrophile stress
605	TrxA	P14949	pfkA_T1_Control/ribT_T1_Control	-2.62973	0.120379	0.448216	Not significant	Lifestyles	Coping with stress	General stress proteins (controlled by SigB)
606	TrxA	P14949	pfkA_T1_Control/ribT_T1_Control	-2.62973	0.120379	0.448216	Not significant	Metabolism	Electron transport and ATP synthesis	Electron transport- other
607	GrpE	P15874	pfkA_T1_Control/ribT_T1_Control	0.100698	0.9505	0.978873	Not significant	Information processing	Protein synthesis, modification and degradation	Chaperones- protein folding
608	GrpE	P15874	pfkA_T1_Control/ribT_T1_Control	0.100698	0.9505	0.978873	Not significant	Lifestyles	Coping with stress	Heat shock proteins
609	OdhB	P16263	pfkA_T1_Control/ribT_T1_Control	-1.56804	0.357022	0.679258	Not significant	Groups of genes	Phosphoproteins	Phosphorylation on an Arg residue
610	OdhB	P16263	pfkA_T1_Control/ribT_T1_Control	-1.56804	0.357022	0.679258	Not significant	Groups of genes	Membrane proteins
611	OdhB	P16263	pfkA_T1_Control/ribT_T1_Control	-1.56804	0.357022	0.679258	Not significant	Metabolism	Carbon metabolism	Carbon core metabolism	TCA cycle
612	Adk	P16304	pfkA_T1_Control/ribT_T1_Control	0.141287	0.770647	0.899994	Not significant	Groups of genes	Essential genes
613	Adk	P16304	pfkA_T1_Control/ribT_T1_Control	0.141287	0.770647	0.899994	Not significant	Metabolism	Nucleotide metabolism	Biosynthesis- acquisition of nucleotides	Biosynthesis- acquisition of purine nucleotides
614	PatA	P16524	pfkA_T1_Control/ribT_T1_Control	-0.403704	0.577536	0.794789	Not significant	Groups of genes	Essential genes
615	PatA	P16524	pfkA_T1_Control/ribT_T1_Control	-0.403704	0.577536	0.794789	Not significant	Metabolism	Additional metabolic pathways	Biosynthesis of cell wall components	Biosynthesis of peptidoglycan
616	PatA	P16524	pfkA_T1_Control/ribT_T1_Control	-0.403704	0.577536	0.794789	Not significant	Metabolism	Amino acid - nitrogen metabolism	Biosynthesis- acquisition of amino acids	Biosynthesis- acquisition of lysine- threonine
617	PatA	P16524	pfkA_T1_Control/ribT_T1_Control	-0.403704	0.577536	0.794789	Not significant	Cellular processes	Cell envelope and cell division	Cell wall synthesis	Biosynthesis of peptidoglycan
618	RecA	P16971	pfkA_T1_Control/ribT_T1_Control	-0.458144	0.468679	0.742	Not significant	Information processing	Genetics	DNA repair- recombination
619	RecA	P16971	pfkA_T1_Control/ribT_T1_Control	-0.458144	0.468679	0.742	Not significant	Information processing	Genetics	DNA repair- recombination	Other proteins
620	RecA	P16971	pfkA_T1_Control/ribT_T1_Control	-0.458144	0.468679	0.742	Not significant	Information processing	Genetics	Genetic competence
621	RecA	P16971	pfkA_T1_Control/ribT_T1_Control	-0.458144	0.468679	0.742	Not significant	Groups of genes	Phosphoproteins	Phosphorylation on an Arg residue
622	RecA	P16971	pfkA_T1_Control/ribT_T1_Control	-0.458144	0.468679	0.742	Not significant	Groups of genes	Phosphoproteins	Phosphorylation on a Ser residue
623	RecA	P16971	pfkA_T1_Control/ribT_T1_Control	-0.458144	0.468679	0.742	Not significant	Lifestyles	Exponential and early post-exponential lifestyle	Genetic competence
624	DnaJ	P17631	pfkA_T1_Control/ribT_T1_Control	0.333292	0.0775948	0.402943	Not significant	Information processing	Protein synthesis, modification and degradation	Chaperones- protein folding
625	DnaJ	P17631	pfkA_T1_Control/ribT_T1_Control	0.333292	0.0775948	0.402943	Not significant	Lifestyles	Coping with stress	Heat shock proteins
626	HisC	P17731	pfkA_T1_Control/ribT_T1_Control	1.05513	0.16331	0.493507	Not significant	Metabolism	Amino acid - nitrogen metabolism	Biosynthesis- acquisition of amino acids	Biosynthesis- acquisition of aromatic amino acids
627	DnaK	P17820	pfkA_T1_Control/ribT_T1_Control	-0.0527279	0.947926	0.978873	Not significant	Information processing	Protein synthesis, modification and degradation	Protein secretion
628	DnaK	P17820	pfkA_T1_Control/ribT_T1_Control	-0.0527279	0.947926	0.978873	Not significant	Information processing	Protein synthesis, modification and degradation	Chaperones- protein folding
629	DnaK	P17820	pfkA_T1_Control/ribT_T1_Control	-0.0527279	0.947926	0.978873	Not significant	Groups of genes	Phosphoproteins	Phosphorylation on either a Ser, Thr or Tyr residue
630	DnaK	P17820	pfkA_T1_Control/ribT_T1_Control	-0.0527279	0.947926	0.978873	Not significant	Lifestyles	Coping with stress	Heat shock proteins
631	FtsZ	P17865	pfkA_T1_Control/ribT_T1_Control	0.521671	0.493758	0.755496	Not significant	Groups of genes	Essential genes
632	FtsZ	P17865	pfkA_T1_Control/ribT_T1_Control	0.521671	0.493758	0.755496	Not significant	Groups of genes	Membrane proteins
633	FtsZ	P17865	pfkA_T1_Control/ribT_T1_Control	0.521671	0.493758	0.755496	Not significant	Cellular processes	Cell envelope and cell division	Cell division	Divisome
634	SigH	P17869	pfkA_T1_Control/ribT_T1_Control	0.513582	0.1613	0.491017	Not significant	Information processing	Regulation of gene expression	Sigma factors and their control	Sigma factors
635	SigH	P17869	pfkA_T1_Control/ribT_T1_Control	0.513582	0.1613	0.491017	Not significant	Information processing	RNA synthesis and degradation	Transcription	Sigma factors
636	InfB	P17889	pfkA_T1_Control/ribT_T1_Control	-1.47005	0.122168	0.448216	Not significant	Information processing	Protein synthesis, modification and degradation	Translation	Translation factors
637	InfB	P17889	pfkA_T1_Control/ribT_T1_Control	-1.47005	0.122168	0.448216	Not significant	Information processing	Targets of second messengers	Targets of (p)ppGpp
638	InfB	P17889	pfkA_T1_Control/ribT_T1_Control	-1.47005	0.122168	0.448216	Not significant	Groups of genes	Essential genes
639	RecN	P17894	pfkA_T1_Control/ribT_T1_Control	0.144833	0.792895	0.910605	Not significant	Information processing	Genetics	DNA repair- recombination	Other proteins
640	RecN	P17894	pfkA_T1_Control/ribT_T1_Control	0.144833	0.792895	0.910605	Not significant	Information processing	Genetics	DNA repair- recombination
641	RsbW	P17904	pfkA_T1_Control/ribT_T1_Control	-0.584767	0.121943	0.448216	Not significant	Information processing	Protein synthesis, modification and degradation	Protein modification	Protein kinases
642	RsbW	P17904	pfkA_T1_Control/ribT_T1_Control	-0.584767	0.121943	0.448216	Not significant	Information processing	Regulation of gene expression	Sigma factors and their control	Control of sigma factors
643	RsbW	P17904	pfkA_T1_Control/ribT_T1_Control	-0.584767	0.121943	0.448216	Not significant	Lifestyles	Coping with stress	General stress proteins (controlled by SigB)
644	PheS	P17921	pfkA_T1_Control/ribT_T1_Control	-0.0580208	0.741142	0.884889	Not significant	Information processing	Protein synthesis, modification and degradation	Translation	Aminoacyl-tRNA synthetases
645	PheS	P17921	pfkA_T1_Control/ribT_T1_Control	-0.0580208	0.741142	0.884889	Not significant	Groups of genes	Essential genes
646	PheS	P17921	pfkA_T1_Control/ribT_T1_Control	-0.0580208	0.741142	0.884889	Not significant	Groups of genes	Universally conserved proteins
647	PheT	P17922	pfkA_T1_Control/ribT_T1_Control	0.0391842	0.847013	0.937602	Not significant	Information processing	Protein synthesis, modification and degradation	Translation	Aminoacyl-tRNA synthetases
648	PheT	P17922	pfkA_T1_Control/ribT_T1_Control	0.0391842	0.847013	0.937602	Not significant	Groups of genes	Essential genes
649	GlpK	P18157	pfkA_T1_Control/ribT_T1_Control	-0.208258	0.764803	0.896964	Not significant	Groups of genes	Phosphoproteins	Phosphorylation on a His residue
650	GlpK	P18157	pfkA_T1_Control/ribT_T1_Control	-0.208258	0.764803	0.896964	Not significant	Metabolism	Carbon metabolism	Utilization of specific carbon sources	Utilization of glycerol- glycerol-3-phosphate
651	GlpD	P18158	pfkA_T1_Control/ribT_T1_Control	-0.49337	0.503277	0.756285	Not significant	Metabolism	Lipid metabolism	Utilization of lipids	Utilization of phospholipids
652	GlpD	P18158	pfkA_T1_Control/ribT_T1_Control	-0.49337	0.503277	0.756285	Not significant	Metabolism	Carbon metabolism	Utilization of specific carbon sources	Utilization of glycerol- glycerol-3-phosphate
653	PgcA	P18159	pfkA_T1_Control/ribT_T1_Control	-0.974199	0.386445	0.69259	Not significant	Groups of genes	Phosphoproteins	Phosphorylation on either a Ser, Thr or Tyr residue
654	PgcA	P18159	pfkA_T1_Control/ribT_T1_Control	-0.974199	0.386445	0.69259	Not significant	Metabolism	Additional metabolic pathways	Biosynthesis of cell wall components	Biosynthesis of peptidoglycan
655	PgcA	P18159	pfkA_T1_Control/ribT_T1_Control	-0.974199	0.386445	0.69259	Not significant	Metabolism	Additional metabolic pathways	Biosynthesis of cell wall components	Biosynthesis of teichoic acid
656	PgcA	P18159	pfkA_T1_Control/ribT_T1_Control	-0.974199	0.386445	0.69259	Not significant	Metabolism	Lipid metabolism	Lipid metabolism- other
657	PgcA	P18159	pfkA_T1_Control/ribT_T1_Control	-0.974199	0.386445	0.69259	Not significant	Cellular processes	Cell envelope and cell division	Cell wall synthesis	Biosynthesis of peptidoglycan
658	PgcA	P18159	pfkA_T1_Control/ribT_T1_Control	-0.974199	0.386445	0.69259	Not significant	Cellular processes	Cell envelope and cell division	Cell wall synthesis	Biosynthesis of teichoic acid
659	ThrS	P18255	pfkA_T1_Control/ribT_T1_Control	0.0643632	0.706196	0.863606	Not significant	Information processing	Protein synthesis, modification and degradation	Translation	Aminoacyl-tRNA synthetases
660	MurB	P18579	pfkA_T1_Control/ribT_T1_Control	0.745507	0.246702	0.583219	Not significant	Groups of genes	Essential genes
661	MurB	P18579	pfkA_T1_Control/ribT_T1_Control	0.745507	0.246702	0.583219	Not significant	Lifestyles	Sporulation	Sporulation proteins	Sporulation proteins- other
662	MurB	P18579	pfkA_T1_Control/ribT_T1_Control	0.745507	0.246702	0.583219	Not significant	Lifestyles	Coping with stress	Cell envelope stress proteins (controlled by SigM, V, W, X, Y)
663	MurB	P18579	pfkA_T1_Control/ribT_T1_Control	0.745507	0.246702	0.583219	Not significant	Metabolism	Additional metabolic pathways	Biosynthesis of cell wall components	Biosynthesis of peptidoglycan
664	MurB	P18579	pfkA_T1_Control/ribT_T1_Control	0.745507	0.246702	0.583219	Not significant	Cellular processes	Cell envelope and cell division	Cell wall synthesis	Biosynthesis of peptidoglycan
665	FolE	P19465	pfkA_T1_Control/ribT_T1_Control	-0.665257	0.279297	0.611794	Not significant	Information processing	Protein synthesis, modification and degradation	Translation	tRNA modification and maturation
666	FolE	P19465	pfkA_T1_Control/ribT_T1_Control	-0.665257	0.279297	0.611794	Not significant	Groups of genes	Essential genes
667	FolE	P19465	pfkA_T1_Control/ribT_T1_Control	-0.665257	0.279297	0.611794	Not significant	Metabolism	Additional metabolic pathways	Biosynthesis of cofactors	Biosynthesis of folate
668	MtrB	P19466	pfkA_T1_Control/ribT_T1_Control	0.010781	0.970091	0.986414	Not significant	Information processing	Regulation of gene expression	RNA binding regulators
669	MtrB	P19466	pfkA_T1_Control/ribT_T1_Control	0.010781	0.970091	0.986414	Not significant	Information processing	Regulation of gene expression	Transcription factors and their control	Transcription factors- other
670	MtrB	P19466	pfkA_T1_Control/ribT_T1_Control	0.010781	0.970091	0.986414	Not significant	Metabolism	Amino acid - nitrogen metabolism	Biosynthesis- acquisition of amino acids	Biosynthesis- acquisition of aromatic amino acids
671	Hom	P19582	pfkA_T1_Control/ribT_T1_Control	0.408141	0.606339	0.815781	Not significant	Metabolism	Amino acid - nitrogen metabolism	Biosynthesis- acquisition of amino acids	Biosynthesis- acquisition of lysine- threonine
672	Hom	P19582	pfkA_T1_Control/ribT_T1_Control	0.408141	0.606339	0.815781	Not significant	Metabolism	Amino acid - nitrogen metabolism	Biosynthesis- acquisition of amino acids	Biosynthesis- acquisition of methionine- S-adenosylmethionine
673	Tal	P19669	pfkA_T1_Control/ribT_T1_Control	0.892001	0.238498	0.579733	Not significant	Groups of genes	Phosphoproteins	Phosphorylation on a Ser residue
674	Tal	P19669	pfkA_T1_Control/ribT_T1_Control	0.892001	0.238498	0.579733	Not significant	Metabolism	Carbon metabolism	Carbon core metabolism	Pentose phosphate pathway
675	MurAB	P19670	pfkA_T1_Control/ribT_T1_Control	-0.765	0.182503	0.520383	Not significant	Metabolism	Additional metabolic pathways	Biosynthesis of cell wall components	Biosynthesis of peptidoglycan
676	MurAB	P19670	pfkA_T1_Control/ribT_T1_Control	-0.765	0.182503	0.520383	Not significant	Cellular processes	Cell envelope and cell division	Cell wall synthesis	Biosynthesis of peptidoglycan
677	RplO	P19946	pfkA_T1_Control/ribT_T1_Control	1.63039	0.205608	0.549171	Not significant	Information processing	Protein synthesis, modification and degradation	Translation	Ribosomal proteins
678	RpmD	P19947	pfkA_T1_Control/ribT_T1_Control	-1.19894	0.490918	0.755496	Not significant	Information processing	Protein synthesis, modification and degradation	Translation	Ribosomal proteins
679	RpmD	P19947	pfkA_T1_Control/ribT_T1_Control	-1.19894	0.490918	0.755496	Not significant	Groups of genes	Essential genes
680	Map	P19994	pfkA_T1_Control/ribT_T1_Control	0.127885	0.690311	0.859647	Not significant	Information processing	Protein synthesis, modification and degradation	Translation	Translation- other
681	Map	P19994	pfkA_T1_Control/ribT_T1_Control	0.127885	0.690311	0.859647	Not significant	Information processing	Protein synthesis, modification and degradation	Protein modification	Protein maturation
682	PtsG	P20166	pfkA_T1_Control/ribT_T1_Control	1.25112	0.0262636	0.274848	Not significant	Information processing	Regulation of gene expression	Trigger enzyme	Trigger enzymes of the PTS that control the activity of PRD-containing transcription factors
683	PtsG	P20166	pfkA_T1_Control/ribT_T1_Control	1.25112	0.0262636	0.274848	Not significant	Information processing	Regulation of gene expression	Transcription factors and their control	Control of PRD-type regulators
684	PtsG	P20166	pfkA_T1_Control/ribT_T1_Control	1.25112	0.0262636	0.274848	Not significant	Groups of genes	Phosphoproteins	Phosphorylation on a Cys residue
685	PtsG	P20166	pfkA_T1_Control/ribT_T1_Control	1.25112	0.0262636	0.274848	Not significant	Groups of genes	Phosphoproteins	Phosphorylation on a His residue
686	PtsG	P20166	pfkA_T1_Control/ribT_T1_Control	1.25112	0.0262636	0.274848	Not significant	Groups of genes	Membrane proteins
687	PtsG	P20166	pfkA_T1_Control/ribT_T1_Control	1.25112	0.0262636	0.274848	Not significant	Metabolism	Carbon metabolism	Carbon core metabolism	Glycolysis
688	PtsG	P20166	pfkA_T1_Control/ribT_T1_Control	1.25112	0.0262636	0.274848	Not significant	Cellular processes	Transporters	Phosphotransferase system	Sugar specific PTS proteins
689	RpsM	P20282	pfkA_T1_Control/ribT_T1_Control	-1.35715	0.462013	0.74024	Not significant	Information processing	Protein synthesis, modification and degradation	Translation	Ribosomal proteins
690	RpsM	P20282	pfkA_T1_Control/ribT_T1_Control	-1.35715	0.462013	0.74024	Not significant	Groups of genes	Essential genes
691	RpsM	P20282	pfkA_T1_Control/ribT_T1_Control	-1.35715	0.462013	0.74024	Not significant	Groups of genes	Phosphoproteins	Phosphorylation on an Arg residue
692	RpsM	P20282	pfkA_T1_Control/ribT_T1_Control	-1.35715	0.462013	0.74024	Not significant	Groups of genes	Universally conserved proteins
693	RpoA	P20429	pfkA_T1_Control/ribT_T1_Control	-1.75113	0.486847	0.755496	Not significant	Information processing	RNA synthesis and degradation	Transcription	RNA polymerase
694	RpoA	P20429	pfkA_T1_Control/ribT_T1_Control	-1.75113	0.486847	0.755496	Not significant	Groups of genes	Essential genes
695	AroA	P20691	pfkA_T1_Control/ribT_T1_Control	1.02457	0.00238979	0.157578	Not significant	Groups of genes	Essential genes
696	AroA	P20691	pfkA_T1_Control/ribT_T1_Control	1.02457	0.00238979	0.157578	Not significant	Metabolism	Amino acid - nitrogen metabolism	Biosynthesis- acquisition of amino acids	Biosynthesis- acquisition of aromatic amino acids
697	TyrA	P20692	pfkA_T1_Control/ribT_T1_Control	0.292392	0.694949	0.861921	Not significant	Metabolism	Amino acid - nitrogen metabolism	Biosynthesis- acquisition of amino acids	Biosynthesis- acquisition of aromatic amino acids
698	Obg	P20964	pfkA_T1_Control/ribT_T1_Control	-0.31492	0.160564	0.490579	Not significant	Information processing	Protein synthesis, modification and degradation	Translation	Ribosome assembly
699	Obg	P20964	pfkA_T1_Control/ribT_T1_Control	-0.31492	0.160564	0.490579	Not significant	Information processing	Regulation of gene expression	phosphorelay
700	Obg	P20964	pfkA_T1_Control/ribT_T1_Control	-0.31492	0.160564	0.490579	Not significant	Groups of genes	Essential genes
701	Obg	P20964	pfkA_T1_Control/ribT_T1_Control	-0.31492	0.160564	0.490579	Not significant	Groups of genes	GTP-binding proteins
702	Obg	P20964	pfkA_T1_Control/ribT_T1_Control	-0.31492	0.160564	0.490579	Not significant	Lifestyles	Sporulation	phosphorelay
703	PheA	P21203	pfkA_T1_Control/ribT_T1_Control	-0.146706	0.401453	0.701272	Not significant	Metabolism	Amino acid - nitrogen metabolism	Biosynthesis- acquisition of amino acids	Biosynthesis- acquisition of aromatic amino acids
704	RpsB	P21464	pfkA_T1_Control/ribT_T1_Control	-0.785838	0.496579	0.755496	Not significant	Information processing	Protein synthesis, modification and degradation	Translation	Ribosomal proteins
705	RpsB	P21464	pfkA_T1_Control/ribT_T1_Control	-0.785838	0.496579	0.755496	Not significant	Groups of genes	Essential genes
706	RpsB	P21464	pfkA_T1_Control/ribT_T1_Control	-0.785838	0.496579	0.755496	Not significant	Groups of genes	Universally conserved proteins
707	RpsC	P21465	pfkA_T1_Control/ribT_T1_Control	-1.2114	0.47385	0.748755	Not significant	Information processing	Protein synthesis, modification and degradation	Translation	Ribosomal proteins
708	RpsC	P21465	pfkA_T1_Control/ribT_T1_Control	-1.2114	0.47385	0.748755	Not significant	Groups of genes	Essential genes
709	RpsC	P21465	pfkA_T1_Control/ribT_T1_Control	-1.2114	0.47385	0.748755	Not significant	Groups of genes	Universally conserved proteins
710	RpsD	P21466	pfkA_T1_Control/ribT_T1_Control	-0.933887	0.527051	0.765069	Not significant	Information processing	Protein synthesis, modification and degradation	Translation	Ribosomal proteins
711	RpsD	P21466	pfkA_T1_Control/ribT_T1_Control	-0.933887	0.527051	0.765069	Not significant	Groups of genes	Essential genes
712	RpsD	P21466	pfkA_T1_Control/ribT_T1_Control	-0.933887	0.527051	0.765069	Not significant	Groups of genes	Universally conserved proteins
713	RpsE	P21467	pfkA_T1_Control/ribT_T1_Control	-1.08653	0.423958	0.721276	Not significant	Information processing	Protein synthesis, modification and degradation	Translation	Ribosomal proteins
714	RpsE	P21467	pfkA_T1_Control/ribT_T1_Control	-1.08653	0.423958	0.721276	Not significant	Groups of genes	Essential genes
715	RpsE	P21467	pfkA_T1_Control/ribT_T1_Control	-1.08653	0.423958	0.721276	Not significant	Groups of genes	Universally conserved proteins
716	RpsF	P21468	pfkA_T1_Control/ribT_T1_Control	0.397611	0.582766	0.798891	Not significant	Information processing	Protein synthesis, modification and degradation	Translation	Ribosomal proteins
717	RpsG	P21469	pfkA_T1_Control/ribT_T1_Control	0.789989	0.599874	0.811779	Not significant	Information processing	Protein synthesis, modification and degradation	Translation	Ribosomal proteins
718	RpsG	P21469	pfkA_T1_Control/ribT_T1_Control	0.789989	0.599874	0.811779	Not significant	Groups of genes	Essential genes
719	RpsG	P21469	pfkA_T1_Control/ribT_T1_Control	0.789989	0.599874	0.811779	Not significant	Groups of genes	Phosphoproteins	Phosphorylation on an Arg residue
720	RpsG	P21469	pfkA_T1_Control/ribT_T1_Control	0.789989	0.599874	0.811779	Not significant	Groups of genes	Universally conserved proteins
721	RpsI	P21470	pfkA_T1_Control/ribT_T1_Control	-1.91123	0.18607	0.522437	Not significant	Information processing	Protein synthesis, modification and degradation	Translation	Ribosomal proteins
722	RpsI	P21470	pfkA_T1_Control/ribT_T1_Control	-1.91123	0.18607	0.522437	Not significant	Groups of genes	Essential genes
723	RpsI	P21470	pfkA_T1_Control/ribT_T1_Control	-1.91123	0.18607	0.522437	Not significant	Groups of genes	Phosphoproteins	Phosphorylation on an Arg residue
724	RpsL	P21472	pfkA_T1_Control/ribT_T1_Control	-0.772593	0.49175	0.755496	Not significant	Information processing	Protein synthesis, modification and degradation	Translation	Ribosomal proteins
725	RpsL	P21472	pfkA_T1_Control/ribT_T1_Control	-0.772593	0.49175	0.755496	Not significant	Groups of genes	Essential genes
726	RpsL	P21472	pfkA_T1_Control/ribT_T1_Control	-0.772593	0.49175	0.755496	Not significant	Groups of genes	Phosphoproteins	Phosphorylation on an Arg residue
727	RpsO	P21473	pfkA_T1_Control/ribT_T1_Control	0.602278	0.233072	0.579733	Not significant	Information processing	Protein synthesis, modification and degradation	Translation	Ribosomal proteins
728	RpsO	P21473	pfkA_T1_Control/ribT_T1_Control	0.602278	0.233072	0.579733	Not significant	Groups of genes	Essential genes
729	RpsS	P21476	pfkA_T1_Control/ribT_T1_Control	-0.0762873	0.753603	0.890133	Not significant	Information processing	Protein synthesis, modification and degradation	Translation	Ribosomal proteins
730	RpsS	P21476	pfkA_T1_Control/ribT_T1_Control	-0.0762873	0.753603	0.890133	Not significant	Groups of genes	Essential genes
731	RpsS	P21476	pfkA_T1_Control/ribT_T1_Control	-0.0762873	0.753603	0.890133	Not significant	Groups of genes	Universally conserved proteins
732	RpsT	P21477	pfkA_T1_Control/ribT_T1_Control	0.24098	0.437824	0.726367	Not significant	Information processing	Protein synthesis, modification and degradation	Translation	Ribosomal proteins
733	TrpS	P21656	pfkA_T1_Control/ribT_T1_Control	0.539572	0.00678486	0.198727	Not significant	Information processing	Protein synthesis, modification and degradation	Translation	Aminoacyl-tRNA synthetases
734	TrpS	P21656	pfkA_T1_Control/ribT_T1_Control	0.539572	0.00678486	0.198727	Not significant	Groups of genes	Essential genes
735	GuaB	P21879	pfkA_T1_Control/ribT_T1_Control	-0.507061	0.112483	0.438241	Not significant	Information processing	Targets of second messengers	Targets of (p)ppGpp
736	GuaB	P21879	pfkA_T1_Control/ribT_T1_Control	-0.507061	0.112483	0.438241	Not significant	Groups of genes	Phosphoproteins	Phosphorylation on either a Ser, Thr or Tyr residue
737	GuaB	P21879	pfkA_T1_Control/ribT_T1_Control	-0.507061	0.112483	0.438241	Not significant	Metabolism	Nucleotide metabolism	Biosynthesis- acquisition of nucleotides	Biosynthesis- acquisition of purine nucleotides
738	PdhD	P21880	pfkA_T1_Control/ribT_T1_Control	-0.281666	0.638588	0.829972	Not significant	Groups of genes	Phosphoproteins	Phosphorylation on either a Ser, Thr or Tyr residue
739	PdhD	P21880	pfkA_T1_Control/ribT_T1_Control	-0.281666	0.638588	0.829972	Not significant	Metabolism	Carbon metabolism	Carbon core metabolism	TCA cycle
740	PdhA	P21881	pfkA_T1_Control/ribT_T1_Control	-1.96401	0.0701378	0.402923	Not significant	Metabolism	Carbon metabolism	Carbon core metabolism	TCA cycle
741	PdhB	P21882	pfkA_T1_Control/ribT_T1_Control	-1.04403	0.127137	0.456687	Not significant	Information processing	Genetics	Newly identified competence genes
742	PdhB	P21882	pfkA_T1_Control/ribT_T1_Control	-1.04403	0.127137	0.456687	Not significant	Groups of genes	Phosphoproteins	Phosphorylation on a Ser residue
743	PdhB	P21882	pfkA_T1_Control/ribT_T1_Control	-1.04403	0.127137	0.456687	Not significant	Groups of genes	Membrane proteins
744	PdhB	P21882	pfkA_T1_Control/ribT_T1_Control	-1.04403	0.127137	0.456687	Not significant	Metabolism	Carbon metabolism	Carbon core metabolism	TCA cycle
745	PdhC	P21883	pfkA_T1_Control/ribT_T1_Control	-1.98457	0.0248437	0.274848	Not significant	Information processing	Genetics	Newly identified competence genes
746	PdhC	P21883	pfkA_T1_Control/ribT_T1_Control	-1.98457	0.0248437	0.274848	Not significant	Groups of genes	Membrane proteins
747	PdhC	P21883	pfkA_T1_Control/ribT_T1_Control	-1.98457	0.0248437	0.274848	Not significant	Metabolism	Carbon metabolism	Carbon core metabolism	TCA cycle
748	GltX	P22250	pfkA_T1_Control/ribT_T1_Control	0.770013	0.621255	0.824923	Not significant	Information processing	Protein synthesis, modification and degradation	Translation	Aminoacyl-tRNA synthetases
749	GltX	P22250	pfkA_T1_Control/ribT_T1_Control	0.770013	0.621255	0.824923	Not significant	Groups of genes	Essential genes
750	GltX	P22250	pfkA_T1_Control/ribT_T1_Control	0.770013	0.621255	0.824923	Not significant	Groups of genes	Universally conserved proteins
751	TyrS1	P22326	pfkA_T1_Control/ribT_T1_Control	-0.598508	0.0246646	0.274848	Not significant	Information processing	Protein synthesis, modification and degradation	Translation	Aminoacyl-tRNA synthetases
752	TyrS1	P22326	pfkA_T1_Control/ribT_T1_Control	-0.598508	0.0246646	0.274848	Not significant	Groups of genes	Essential genes
753	OdhA	P23129	pfkA_T1_Control/ribT_T1_Control	-1.01369	0.0699481	0.402923	Not significant	Groups of genes	Phosphoproteins	Phosphorylation on an Arg residue
754	OdhA	P23129	pfkA_T1_Control/ribT_T1_Control	-1.01369	0.0699481	0.402923	Not significant	Metabolism	Carbon metabolism	Carbon core metabolism	TCA cycle
755	FlgG	P23446	pfkA_T1_Control/ribT_T1_Control	0.0935133	0.889268	0.961246	Not significant	Groups of genes	Secreted proteins
756	FlgG	P23446	pfkA_T1_Control/ribT_T1_Control	0.0935133	0.889268	0.961246	Not significant	Groups of genes	Membrane proteins
757	FlgG	P23446	pfkA_T1_Control/ribT_T1_Control	0.0935133	0.889268	0.961246	Not significant	Lifestyles	Exponential and early post-exponential lifestyle	Motility and chemotaxis	Flagellar proteins
758	FlgG	P23446	pfkA_T1_Control/ribT_T1_Control	0.0935133	0.889268	0.961246	Not significant	Lifestyles	Exponential and early post-exponential lifestyle	Biofilm formation	Other proteins required for efficient pellicle biofilm formation
759	FliF	P23447	pfkA_T1_Control/ribT_T1_Control	0.56547	0.135768	0.457521	Not significant	Groups of genes	Membrane proteins
760	FliF	P23447	pfkA_T1_Control/ribT_T1_Control	0.56547	0.135768	0.457521	Not significant	Lifestyles	Exponential and early post-exponential lifestyle	Motility and chemotaxis	Flagellar proteins
761	FliF	P23447	pfkA_T1_Control/ribT_T1_Control	0.56547	0.135768	0.457521	Not significant	Lifestyles	Exponential and early post-exponential lifestyle	Biofilm formation	Other proteins required for efficient pellicle biofilm formation
762	FliG	P23448	pfkA_T1_Control/ribT_T1_Control	1.22068	0.00823102	0.198727	Not significant	Groups of genes	Membrane proteins
763	FliG	P23448	pfkA_T1_Control/ribT_T1_Control	1.22068	0.00823102	0.198727	Not significant	Lifestyles	Exponential and early post-exponential lifestyle	Motility and chemotaxis	Flagellar proteins
764	YlxF	P23454	pfkA_T1_Control/ribT_T1_Control	-0.19952	0.294879	0.6183	Not significant	Groups of genes	Proteins of unknown function
765	LysA	P23630	pfkA_T1_Control/ribT_T1_Control	0.273638	0.106592	0.43433	Not significant	Lifestyles	Sporulation	Sporulation proteins	Sporulation proteins- other
766	LysA	P23630	pfkA_T1_Control/ribT_T1_Control	0.273638	0.106592	0.43433	Not significant	Metabolism	Amino acid - nitrogen metabolism	Biosynthesis- acquisition of amino acids	Biosynthesis- acquisition of lysine- threonine
767	MenB	P23966	pfkA_T1_Control/ribT_T1_Control	-1.52202	0.0237456	0.274848	Not significant	Groups of genes	Essential genes
768	MenB	P23966	pfkA_T1_Control/ribT_T1_Control	-1.52202	0.0237456	0.274848	Not significant	Groups of genes	Phosphoproteins	Phosphorylation on an Arg residue
769	MenB	P23966	pfkA_T1_Control/ribT_T1_Control	-1.52202	0.0237456	0.274848	Not significant	Metabolism	Additional metabolic pathways	Biosynthesis of cofactors	Biosynthesis of menaquinone
770	MenF	P23973	pfkA_T1_Control/ribT_T1_Control	0.0998752	0.71643	0.869801	Not significant	Metabolism	Additional metabolic pathways	Biosynthesis of cofactors	Biosynthesis of menaquinone
771	FliY	P24073	pfkA_T1_Control/ribT_T1_Control	0.520727	0.0735534	0.402923	Not significant	Information processing	Protein synthesis, modification and degradation	Protein modification	Protein phosphatases
772	FliY	P24073	pfkA_T1_Control/ribT_T1_Control	0.520727	0.0735534	0.402923	Not significant	Groups of genes	Phosphoproteins	Phosphorylation on an Arg residue
773	FliY	P24073	pfkA_T1_Control/ribT_T1_Control	0.520727	0.0735534	0.402923	Not significant	Groups of genes	Membrane proteins
774	FliY	P24073	pfkA_T1_Control/ribT_T1_Control	0.520727	0.0735534	0.402923	Not significant	Lifestyles	Exponential and early post-exponential lifestyle	Motility and chemotaxis	Signal transduction in motility and chemotaxis
775	FliY	P24073	pfkA_T1_Control/ribT_T1_Control	0.520727	0.0735534	0.402923	Not significant	Lifestyles	Exponential and early post-exponential lifestyle	Motility and chemotaxis	Flagellar proteins
776	OppD	P24136	pfkA_T1_Control/ribT_T1_Control	0.201371	0.708221	0.863633	Not significant	Information processing	Genetics	Genetic competence
777	OppD	P24136	pfkA_T1_Control/ribT_T1_Control	0.201371	0.708221	0.863633	Not significant	Information processing	Regulation of gene expression	phosphorelay
778	OppD	P24136	pfkA_T1_Control/ribT_T1_Control	0.201371	0.708221	0.863633	Not significant	Groups of genes	Membrane proteins
779	OppD	P24136	pfkA_T1_Control/ribT_T1_Control	0.201371	0.708221	0.863633	Not significant	Lifestyles	Exponential and early post-exponential lifestyle	Genetic competence
780	OppD	P24136	pfkA_T1_Control/ribT_T1_Control	0.201371	0.708221	0.863633	Not significant	Lifestyles	Sporulation	phosphorelay
781	OppD	P24136	pfkA_T1_Control/ribT_T1_Control	0.201371	0.708221	0.863633	Not significant	Metabolism	Amino acid - nitrogen metabolism	Utilization of nitrogen sources other than amino acids	Utilization of peptides
782	OppD	P24136	pfkA_T1_Control/ribT_T1_Control	0.201371	0.708221	0.863633	Not significant	Cellular processes	Transporters	ABC transporters	Importers
783	OppF	P24137	pfkA_T1_Control/ribT_T1_Control	0.0873019	0.927227	0.973656	Not significant	Information processing	Genetics	Genetic competence
784	OppF	P24137	pfkA_T1_Control/ribT_T1_Control	0.0873019	0.927227	0.973656	Not significant	Information processing	Regulation of gene expression	phosphorelay
785	OppF	P24137	pfkA_T1_Control/ribT_T1_Control	0.0873019	0.927227	0.973656	Not significant	Groups of genes	Membrane proteins
786	OppF	P24137	pfkA_T1_Control/ribT_T1_Control	0.0873019	0.927227	0.973656	Not significant	Lifestyles	Exponential and early post-exponential lifestyle	Genetic competence
787	OppF	P24137	pfkA_T1_Control/ribT_T1_Control	0.0873019	0.927227	0.973656	Not significant	Lifestyles	Sporulation	phosphorelay
788	OppF	P24137	pfkA_T1_Control/ribT_T1_Control	0.0873019	0.927227	0.973656	Not significant	Metabolism	Amino acid - nitrogen metabolism	Utilization of nitrogen sources other than amino acids	Utilization of peptides
789	OppF	P24137	pfkA_T1_Control/ribT_T1_Control	0.0873019	0.927227	0.973656	Not significant	Cellular processes	Transporters	ABC transporters	Importers
790	OppA	P24141	pfkA_T1_Control/ribT_T1_Control	-0.105766	0.702909	0.863606	Not significant	Information processing	Genetics	Genetic competence
791	OppA	P24141	pfkA_T1_Control/ribT_T1_Control	-0.105766	0.702909	0.863606	Not significant	Information processing	Regulation of gene expression	phosphorelay
792	OppA	P24141	pfkA_T1_Control/ribT_T1_Control	-0.105766	0.702909	0.863606	Not significant	Groups of genes	Phosphoproteins	Phosphorylation on a Thr residue
793	OppA	P24141	pfkA_T1_Control/ribT_T1_Control	-0.105766	0.702909	0.863606	Not significant	Groups of genes	Phosphoproteins	Phosphorylation on a Tyr residue
794	OppA	P24141	pfkA_T1_Control/ribT_T1_Control	-0.105766	0.702909	0.863606	Not significant	Groups of genes	Secreted proteins
795	OppA	P24141	pfkA_T1_Control/ribT_T1_Control	-0.105766	0.702909	0.863606	Not significant	Groups of genes	Membrane proteins
796	OppA	P24141	pfkA_T1_Control/ribT_T1_Control	-0.105766	0.702909	0.863606	Not significant	Lifestyles	Exponential and early post-exponential lifestyle	Genetic competence
797	OppA	P24141	pfkA_T1_Control/ribT_T1_Control	-0.105766	0.702909	0.863606	Not significant	Lifestyles	Sporulation	phosphorelay
798	OppA	P24141	pfkA_T1_Control/ribT_T1_Control	-0.105766	0.702909	0.863606	Not significant	Metabolism	Amino acid - nitrogen metabolism	Utilization of nitrogen sources other than amino acids	Utilization of peptides
799	OppA	P24141	pfkA_T1_Control/ribT_T1_Control	-0.105766	0.702909	0.863606	Not significant	Cellular processes	Transporters	ABC transporters	Importers
800	YaaK	P24281	pfkA_T1_Control/ribT_T1_Control	0.396887	0.565866	0.790113	Not significant	Groups of genes	Proteins of unknown function
801	PrsA	P24327	pfkA_T1_Control/ribT_T1_Control	-0.046184	0.875518	0.951351	Not significant	Information processing	Protein synthesis, modification and degradation	Protein secretion
802	PrsA	P24327	pfkA_T1_Control/ribT_T1_Control	-0.046184	0.875518	0.951351	Not significant	Groups of genes	Essential genes
803	PrsA	P24327	pfkA_T1_Control/ribT_T1_Control	-0.046184	0.875518	0.951351	Not significant	Groups of genes	Membrane proteins
804	CcpA	P25144	pfkA_T1_Control/ribT_T1_Control	0.0273857	0.937798	0.977956	Not significant	Information processing	Regulation of gene expression	Regulators of core metabolism
805	CcpA	P25144	pfkA_T1_Control/ribT_T1_Control	0.0273857	0.937798	0.977956	Not significant	Information processing	Regulation of gene expression	Transcription factors and their control	Transcription factors- other
806	HutU	P25503	pfkA_T1_Control/ribT_T1_Control	-0.244245	0.624631	0.824923	Not significant	Metabolism	Amino acid - nitrogen metabolism	Utilization of amino acids	Utilization of histidine
807	MnmE	P25811	pfkA_T1_Control/ribT_T1_Control	0.412247	0.130149	0.456687	Not significant	Information processing	Protein synthesis, modification and degradation	Translation	tRNA modification and maturation
808	MnmE	P25811	pfkA_T1_Control/ribT_T1_Control	0.412247	0.130149	0.456687	Not significant	Groups of genes	GTP-binding proteins
809	MnmG	P25812	pfkA_T1_Control/ribT_T1_Control	-0.373717	0.115268	0.441027	Not significant	Information processing	Protein synthesis, modification and degradation	Translation	tRNA modification and maturation
810	PyrAA	P25993	pfkA_T1_Control/ribT_T1_Control	0.270619	0.811665	0.920055	Not significant	Metabolism	Nucleotide metabolism	Biosynthesis- acquisition of nucleotides	Biosynthesis- acquisition of pyrimidine nucleotides
811	PyrAB	P25994	pfkA_T1_Control/ribT_T1_Control	-0.0830902	0.92552	0.973656	Not significant	Groups of genes	Membrane proteins
812	PyrAB	P25994	pfkA_T1_Control/ribT_T1_Control	-0.0830902	0.92552	0.973656	Not significant	Metabolism	Nucleotide metabolism	Biosynthesis- acquisition of nucleotides	Biosynthesis- acquisition of pyrimidine nucleotides
813	PyrC	P25995	pfkA_T1_Control/ribT_T1_Control	0.76008	0.372233	0.681878	Not significant	Metabolism	Nucleotide metabolism	Biosynthesis- acquisition of nucleotides	Biosynthesis- acquisition of pyrimidine nucleotides
814	Spo0J	P26497	pfkA_T1_Control/ribT_T1_Control	-0.00289593	0.994622	0.994622	Not significant	Information processing	Genetics	DNA condensation- segregation
815	Spo0J	P26497	pfkA_T1_Control/ribT_T1_Control	-0.00289593	0.994622	0.994622	Not significant	Lifestyles	Sporulation	Sporulation- other
816	AnsB	P26899	pfkA_T1_Control/ribT_T1_Control	-1.28732	0.00234661	0.157578	Not significant	Metabolism	Amino acid - nitrogen metabolism	Utilization of amino acids	Utilization of asparagine- aspartate
817	AnsA	P26900	pfkA_T1_Control/ribT_T1_Control	-1.30824	0.042882	0.319436	Not significant	Metabolism	Amino acid - nitrogen metabolism	Utilization of amino acids	Utilization of asparagine- aspartate
818	KatA	P26901	pfkA_T1_Control/ribT_T1_Control	0.45686	0.431242	0.722811	Not significant	Groups of genes	Phosphoproteins	Phosphorylation on an Arg residue
819	KatA	P26901	pfkA_T1_Control/ribT_T1_Control	0.45686	0.431242	0.722811	Not significant	Lifestyles	Coping with stress	Resistance against oxidative and electrophile stress
820	RplU	P26908	pfkA_T1_Control/ribT_T1_Control	-0.878194	0.482113	0.754623	Not significant	Information processing	Protein synthesis, modification and degradation	Translation	Ribosomal proteins
821	RplU	P26908	pfkA_T1_Control/ribT_T1_Control	-0.878194	0.482113	0.754623	Not significant	Groups of genes	Essential genes
822	IolG	P26935	pfkA_T1_Control/ribT_T1_Control	-1.25922	0.0953277	0.418987	Not significant	Metabolism	Carbon metabolism	Utilization of specific carbon sources	Utilization of inositol
823	SrfAA	P27206	pfkA_T1_Control/ribT_T1_Control	0.711095	0.437328	0.726367	Not significant	Groups of genes	Phosphoproteins	Phosphorylation on an Arg residue
824	SrfAA	P27206	pfkA_T1_Control/ribT_T1_Control	0.711095	0.437328	0.726367	Not significant	Groups of genes	Phosphoproteins	Phosphorylation on a Ser residue
825	SrfAA	P27206	pfkA_T1_Control/ribT_T1_Control	0.711095	0.437328	0.726367	Not significant	Groups of genes	Membrane proteins
826	SrfAA	P27206	pfkA_T1_Control/ribT_T1_Control	0.711095	0.437328	0.726367	Not significant	Lifestyles	Exponential and early post-exponential lifestyle	Swarming
827	SrfAA	P27206	pfkA_T1_Control/ribT_T1_Control	0.711095	0.437328	0.726367	Not significant	Lifestyles	Coping with stress	Biosynthesis of antibacterial compounds
828	SrfAA	P27206	pfkA_T1_Control/ribT_T1_Control	0.711095	0.437328	0.726367	Not significant	Metabolism	Additional metabolic pathways	Miscellaneous metabolic pathways	Biosynthesis of antibacterial compounds
829	TpiA	P27876	pfkA_T1_Control/ribT_T1_Control	-0.201379	0.71113	0.865905	Not significant	Information processing	Genetics	Newly identified competence genes
830	TpiA	P27876	pfkA_T1_Control/ribT_T1_Control	-0.201379	0.71113	0.865905	Not significant	Groups of genes	Phosphoproteins	Phosphorylation on a Ser residue
831	TpiA	P27876	pfkA_T1_Control/ribT_T1_Control	-0.201379	0.71113	0.865905	Not significant	Metabolism	Carbon metabolism	Carbon core metabolism	Glycolysis
832	TpiA	P27876	pfkA_T1_Control/ribT_T1_Control	-0.201379	0.71113	0.865905	Not significant	Metabolism	Carbon metabolism	Carbon core metabolism	Gluconeogenesis
833	SpoVG	P28015	pfkA_T1_Control/ribT_T1_Control	0.200507	0.722032	0.874039	Not significant	Information processing	RNA synthesis and degradation	RNA chaperones
834	SpoVG	P28015	pfkA_T1_Control/ribT_T1_Control	0.200507	0.722032	0.874039	Not significant	Groups of genes	Phosphoproteins	Phosphorylation on a Ser residue
835	SpoVG	P28015	pfkA_T1_Control/ribT_T1_Control	0.200507	0.722032	0.874039	Not significant	Lifestyles	Sporulation	Sporulation- other
836	SpoVG	P28015	pfkA_T1_Control/ribT_T1_Control	0.200507	0.722032	0.874039	Not significant	Cellular processes	Cell envelope and cell division	Cell division	Other genes
837	FtsA	P28264	pfkA_T1_Control/ribT_T1_Control	-0.609767	0.0443698	0.320059	Not significant	Groups of genes	Essential genes
838	FtsA	P28264	pfkA_T1_Control/ribT_T1_Control	-0.609767	0.0443698	0.320059	Not significant	Groups of genes	Membrane proteins
839	FtsA	P28264	pfkA_T1_Control/ribT_T1_Control	-0.609767	0.0443698	0.320059	Not significant	Cellular processes	Cell envelope and cell division	Cell division	Divisome
840	SecA	P28366	pfkA_T1_Control/ribT_T1_Control	0.112476	0.543787	0.772309	Not significant	Information processing	Protein synthesis, modification and degradation	Protein secretion
841	SecA	P28366	pfkA_T1_Control/ribT_T1_Control	0.112476	0.543787	0.772309	Not significant	Groups of genes	Essential genes
842	SecA	P28366	pfkA_T1_Control/ribT_T1_Control	0.112476	0.543787	0.772309	Not significant	Groups of genes	Membrane proteins
843	PrfB	P28367	pfkA_T1_Control/ribT_T1_Control	0.0319872	0.922477	0.973656	Not significant	Information processing	Protein synthesis, modification and degradation	Translation	Translation factors
844	PrfB	P28367	pfkA_T1_Control/ribT_T1_Control	0.0319872	0.922477	0.973656	Not significant	Groups of genes	Essential genes
845	YvyD	P28368	pfkA_T1_Control/ribT_T1_Control	-0.450367	0.537217	0.770647	Not significant	Groups of genes	Phosphoproteins	Phosphorylation on an Arg residue
846	YvyD	P28368	pfkA_T1_Control/ribT_T1_Control	-0.450367	0.537217	0.770647	Not significant	Lifestyles	Coping with stress	Resistance against oxidative and electrophile stress
847	YvyD	P28368	pfkA_T1_Control/ribT_T1_Control	-0.450367	0.537217	0.770647	Not significant	Lifestyles	Coping with stress	General stress proteins (controlled by SigB)
848	GroL	P28598	pfkA_T1_Control/ribT_T1_Control	0.71388	0.245279	0.583219	Not significant	Information processing	Protein synthesis, modification and degradation	Chaperones- protein folding
849	GroL	P28598	pfkA_T1_Control/ribT_T1_Control	0.71388	0.245279	0.583219	Not significant	Groups of genes	Essential genes
850	GroL	P28598	pfkA_T1_Control/ribT_T1_Control	0.71388	0.245279	0.583219	Not significant	Groups of genes	Phosphoproteins	Phosphorylation on an Arg residue
851	GroL	P28598	pfkA_T1_Control/ribT_T1_Control	0.71388	0.245279	0.583219	Not significant	Groups of genes	Phosphoproteins	Phosphorylation on either a Ser, Thr or Tyr residue
852	GroL	P28598	pfkA_T1_Control/ribT_T1_Control	0.71388	0.245279	0.583219	Not significant	Lifestyles	Coping with stress	Heat shock proteins
853	GroS	P28599	pfkA_T1_Control/ribT_T1_Control	0.0183103	0.930522	0.973656	Not significant	Information processing	Protein synthesis, modification and degradation	Chaperones- protein folding
854	GroS	P28599	pfkA_T1_Control/ribT_T1_Control	0.0183103	0.930522	0.973656	Not significant	Groups of genes	Essential genes
855	GroS	P28599	pfkA_T1_Control/ribT_T1_Control	0.0183103	0.930522	0.973656	Not significant	Groups of genes	Phosphoproteins	Phosphorylation on a Ser residue
856	GroS	P28599	pfkA_T1_Control/ribT_T1_Control	0.0183103	0.930522	0.973656	Not significant	Groups of genes	Universally conserved proteins
857	GroS	P28599	pfkA_T1_Control/ribT_T1_Control	0.0183103	0.930522	0.973656	Not significant	Lifestyles	Coping with stress	Heat shock proteins
858	MotA	P28611	pfkA_T1_Control/ribT_T1_Control	0.461211	0.351732	0.675716	Not significant	Groups of genes	Membrane proteins
859	MotA	P28611	pfkA_T1_Control/ribT_T1_Control	0.461211	0.351732	0.675716	Not significant	Lifestyles	Exponential and early post-exponential lifestyle	Biofilm formation	Other proteins required for efficient pellicle biofilm formation
860	MotA	P28611	pfkA_T1_Control/ribT_T1_Control	0.461211	0.351732	0.675716	Not significant	Lifestyles	Exponential and early post-exponential lifestyle	Motility and chemotaxis	Flagellar proteins
861	Rph	P28619	pfkA_T1_Control/ribT_T1_Control	-0.0322855	0.941357	0.978873	Not significant	Information processing	Protein synthesis, modification and degradation	Translation	tRNA modification and maturation
862	Rph	P28619	pfkA_T1_Control/ribT_T1_Control	-0.0322855	0.941357	0.978873	Not significant	Information processing	RNA synthesis and degradation	RNases	Exoribonucleases
863	PabB	P28820	pfkA_T1_Control/ribT_T1_Control	-0.195211	0.644532	0.829972	Not significant	Metabolism	Additional metabolic pathways	Biosynthesis of cofactors	Biosynthesis of folate
864	FolB	P28823	pfkA_T1_Control/ribT_T1_Control	0.975087	0.292732	0.6183	Not significant	Groups of genes	Essential genes
865	FolB	P28823	pfkA_T1_Control/ribT_T1_Control	0.975087	0.292732	0.6183	Not significant	Metabolism	Additional metabolic pathways	Biosynthesis of cofactors	Biosynthesis of folate
866	CheA	P29072	pfkA_T1_Control/ribT_T1_Control	0.00535713	0.990332	0.994622	Not significant	Information processing	Protein synthesis, modification and degradation	Protein modification	Protein kinases
867	CheA	P29072	pfkA_T1_Control/ribT_T1_Control	0.00535713	0.990332	0.994622	Not significant	Information processing	Regulation of gene expression	Transcription factors and their control	Control of two-component response regulators
868	CheA	P29072	pfkA_T1_Control/ribT_T1_Control	0.00535713	0.990332	0.994622	Not significant	Groups of genes	Phosphoproteins	Phosphorylation on a His residue
869	CheA	P29072	pfkA_T1_Control/ribT_T1_Control	0.00535713	0.990332	0.994622	Not significant	Groups of genes	Membrane proteins
870	CheA	P29072	pfkA_T1_Control/ribT_T1_Control	0.00535713	0.990332	0.994622	Not significant	Lifestyles	Exponential and early post-exponential lifestyle	Biofilm formation	Other proteins required for efficient pellicle biofilm formation
871	CheA	P29072	pfkA_T1_Control/ribT_T1_Control	0.00535713	0.990332	0.994622	Not significant	Lifestyles	Exponential and early post-exponential lifestyle	Motility and chemotaxis	Signal transduction in motility and chemotaxis
872	CheA	P29072	pfkA_T1_Control/ribT_T1_Control	0.00535713	0.990332	0.994622	Not significant	Lifestyles	Exponential and early post-exponential lifestyle	Swarming
873	FolK	P29252	pfkA_T1_Control/ribT_T1_Control	0.458787	0.508382	0.761194	Not significant	Groups of genes	Essential genes
874	FolK	P29252	pfkA_T1_Control/ribT_T1_Control	0.458787	0.508382	0.761194	Not significant	Metabolism	Additional metabolic pathways	Biosynthesis of cofactors	Biosynthesis of folate
875	PurA	P29726	pfkA_T1_Control/ribT_T1_Control	0.133753	0.806491	0.918535	Not significant	Groups of genes	Phosphoproteins	Phosphorylation on an Arg residue
876	PurA	P29726	pfkA_T1_Control/ribT_T1_Control	0.133753	0.806491	0.918535	Not significant	Metabolism	Nucleotide metabolism	Biosynthesis- acquisition of nucleotides	Biosynthesis- acquisition of purine nucleotides
877	GuaA	P29727	pfkA_T1_Control/ribT_T1_Control	-2.11158	0.132842	0.457521	Not significant	Metabolism	Nucleotide metabolism	Biosynthesis- acquisition of nucleotides	Biosynthesis- acquisition of purine nucleotides
878	HemL	P30949	pfkA_T1_Control/ribT_T1_Control	0.0514392	0.477923	0.750892	Not significant	Metabolism	Additional metabolic pathways	Biosynthesis of cofactors	Biosynthesis of heme- siroheme
879	HemB	P30950	pfkA_T1_Control/ribT_T1_Control	0.105231	0.832584	0.929083	Not significant	Groups of genes	Phosphoproteins	Phosphorylation on an Arg residue
880	HemB	P30950	pfkA_T1_Control/ribT_T1_Control	0.105231	0.832584	0.929083	Not significant	Metabolism	Additional metabolic pathways	Biosynthesis of cofactors	Biosynthesis of heme- siroheme
881	LexA	P31080	pfkA_T1_Control/ribT_T1_Control	1.33869	0.00528314	0.188672	Not significant	Information processing	Genetics	DNA repair- recombination	Other proteins
882	LexA	P31080	pfkA_T1_Control/ribT_T1_Control	1.33869	0.00528314	0.188672	Not significant	Information processing	Genetics	DNA repair- recombination
883	LexA	P31080	pfkA_T1_Control/ribT_T1_Control	1.33869	0.00528314	0.188672	Not significant	Information processing	Regulation of gene expression	Transcription factors and their control	Transcription factors- other
884	AroB	P31102	pfkA_T1_Control/ribT_T1_Control	0.728007	0.0265751	0.274848	Not significant	Metabolism	Amino acid - nitrogen metabolism	Biosynthesis- acquisition of amino acids	Biosynthesis- acquisition of aromatic amino acids
885	Ndk	P31103	pfkA_T1_Control/ribT_T1_Control	-1.0674	0.427897	0.721276	Not significant	Groups of genes	Phosphoproteins	Phosphorylation on a Ser residue
886	Ndk	P31103	pfkA_T1_Control/ribT_T1_Control	-1.0674	0.427897	0.721276	Not significant	Groups of genes	Phosphoproteins	Phosphorylation on a Thr residue
887	Ndk	P31103	pfkA_T1_Control/ribT_T1_Control	-1.0674	0.427897	0.721276	Not significant	Metabolism	Nucleotide metabolism	Nucleotide metabolism- other
888	AroC	P31104	pfkA_T1_Control/ribT_T1_Control	0.360086	0.174658	0.510149	Not significant	Groups of genes	Essential genes
889	AroC	P31104	pfkA_T1_Control/ribT_T1_Control	0.360086	0.174658	0.510149	Not significant	Groups of genes	Phosphoproteins	Phosphorylation on an Arg residue
890	AroC	P31104	pfkA_T1_Control/ribT_T1_Control	0.360086	0.174658	0.510149	Not significant	Metabolism	Amino acid - nitrogen metabolism	Biosynthesis- acquisition of amino acids	Biosynthesis- acquisition of aromatic amino acids
891	CheR	P31105	pfkA_T1_Control/ribT_T1_Control	-0.269624	0.543612	0.772309	Not significant	Information processing	Protein synthesis, modification and degradation	Protein modification	Protein modification- other
892	CheR	P31105	pfkA_T1_Control/ribT_T1_Control	-0.269624	0.543612	0.772309	Not significant	Lifestyles	Exponential and early post-exponential lifestyle	Motility and chemotaxis	Signal transduction in motility and chemotaxis
893	YpuA	P31847	pfkA_T1_Control/ribT_T1_Control	0.062805	0.736841	0.884889	Not significant	Lifestyles	Coping with stress	Cell envelope stress proteins (controlled by SigM, V, W, X, Y)
894	CspB	P32081	pfkA_T1_Control/ribT_T1_Control	-0.979772	0.377617	0.684172	Not significant	Information processing	RNA synthesis and degradation	RNA chaperones
895	CspB	P32081	pfkA_T1_Control/ribT_T1_Control	-0.979772	0.377617	0.684172	Not significant	Lifestyles	Coping with stress	Cold stress proteins
896	ComEB	P32393	pfkA_T1_Control/ribT_T1_Control	-0.210953	0.440286	0.726367	Not significant	Information processing	Genetics	Genetic competence
897	ComEB	P32393	pfkA_T1_Control/ribT_T1_Control	-0.210953	0.440286	0.726367	Not significant	Lifestyles	Exponential and early post-exponential lifestyle	Genetic competence
898	HemE	P32395	pfkA_T1_Control/ribT_T1_Control	0.739254	0.0555353	0.351017	Not significant	Metabolism	Additional metabolic pathways	Biosynthesis of cofactors	Biosynthesis of heme- siroheme
899	HemY	P32397	pfkA_T1_Control/ribT_T1_Control	-0.318423	0.419912	0.71688	Not significant	Groups of genes	Membrane proteins
900	HemY	P32397	pfkA_T1_Control/ribT_T1_Control	-0.318423	0.419912	0.71688	Not significant	Metabolism	Additional metabolic pathways	Biosynthesis of cofactors	Biosynthesis of heme- siroheme
901	YvyE	P32437	pfkA_T1_Control/ribT_T1_Control	0.816749	0.00590732	0.19565	Not significant	Groups of genes	Proteins of unknown function
902	NusA	P32727	pfkA_T1_Control/ribT_T1_Control	-0.388949	0.136844	0.457521	Not significant	Information processing	RNA synthesis and degradation	Transcription	Transcription elongation- termination
903	NusA	P32727	pfkA_T1_Control/ribT_T1_Control	-0.388949	0.136844	0.457521	Not significant	Groups of genes	Essential genes
904	PbpE	P32959	pfkA_T1_Control/ribT_T1_Control	0.0221191	0.970907	0.986414	Not significant	Groups of genes	Membrane proteins
905	PbpE	P32959	pfkA_T1_Control/ribT_T1_Control	0.0221191	0.970907	0.986414	Not significant	Lifestyles	Coping with stress	Cell envelope stress proteins (controlled by SigM, V, W, X, Y)
906	PbpE	P32959	pfkA_T1_Control/ribT_T1_Control	0.0221191	0.970907	0.986414	Not significant	Cellular processes	Cell envelope and cell division	Cell wall degradation- turnover	Autolysis
907	PbpE	P32959	pfkA_T1_Control/ribT_T1_Control	0.0221191	0.970907	0.986414	Not significant	Cellular processes	Cell envelope and cell division	Cell wall synthesis	Penicillin-binding proteins
908	Tuf	P33166	pfkA_T1_Control/ribT_T1_Control	-0.0480223	0.973682	0.986414	Not significant	Information processing	Protein synthesis, modification and degradation	Translation	Translation factors
909	Tuf	P33166	pfkA_T1_Control/ribT_T1_Control	-0.0480223	0.973682	0.986414	Not significant	Groups of genes	Essential genes
910	Tuf	P33166	pfkA_T1_Control/ribT_T1_Control	-0.0480223	0.973682	0.986414	Not significant	Groups of genes	Phosphoproteins	Phosphorylation on a Tyr residue
911	Tuf	P33166	pfkA_T1_Control/ribT_T1_Control	-0.0480223	0.973682	0.986414	Not significant	Groups of genes	Phosphoproteins	Phosphorylation on an Arg residue
912	Tuf	P33166	pfkA_T1_Control/ribT_T1_Control	-0.0480223	0.973682	0.986414	Not significant	Groups of genes	Phosphoproteins	Phosphorylation on either a Ser, Thr or Tyr residue
913	Tuf	P33166	pfkA_T1_Control/ribT_T1_Control	-0.0480223	0.973682	0.986414	Not significant	Groups of genes	Membrane proteins
914	YhxA	P33189	pfkA_T1_Control/ribT_T1_Control	-0.944187	0.043456	0.319436	Not significant	Groups of genes	Poorly characterized - putative enzymes
915	QoxA	P34957	pfkA_T1_Control/ribT_T1_Control	0.660846	0.0132837	0.23402	Not significant	Groups of genes	Membrane proteins
916	QoxA	P34957	pfkA_T1_Control/ribT_T1_Control	0.660846	0.0132837	0.23402	Not significant	Metabolism	Electron transport and ATP synthesis	Respiration	Terminal oxidases
917	SerA	P35136	pfkA_T1_Control/ribT_T1_Control	0.125963	0.805587	0.918535	Not significant	Groups of genes	Membrane proteins
918	SerA	P35136	pfkA_T1_Control/ribT_T1_Control	0.125963	0.805587	0.918535	Not significant	Metabolism	Amino acid - nitrogen metabolism	Biosynthesis- acquisition of amino acids	Biosynthesis- acquisition of serine- glycine- alanine
919	PpiB	P35137	pfkA_T1_Control/ribT_T1_Control	-1.07371	0.195624	0.534577	Not significant	Information processing	Protein synthesis, modification and degradation	Chaperones- protein folding
920	RluB	P35159	pfkA_T1_Control/ribT_T1_Control	-0.353268	0.577179	0.794789	Not significant	Information processing	Protein synthesis, modification and degradation	Translation	rRNA modification and maturation
921	ResD	P35163	pfkA_T1_Control/ribT_T1_Control	-0.131147	0.909782	0.970247	Not significant	Information processing	Regulation of gene expression	Transcription factors and their control	Two-component system response regulators
922	ResD	P35163	pfkA_T1_Control/ribT_T1_Control	-0.131147	0.909782	0.970247	Not significant	Groups of genes	Phosphoproteins	Phosphorylation on an Asp residue
923	ResD	P35163	pfkA_T1_Control/ribT_T1_Control	-0.131147	0.909782	0.970247	Not significant	Metabolism	Electron transport and ATP synthesis	Regulators of electron transport
924	ResE	P35164	pfkA_T1_Control/ribT_T1_Control	0.190575	0.267265	0.605153	Not significant	Information processing	Protein synthesis, modification and degradation	Protein modification	Protein kinases
925	ResE	P35164	pfkA_T1_Control/ribT_T1_Control	0.190575	0.267265	0.605153	Not significant	Information processing	Regulation of gene expression	Transcription factors and their control	Control of two-component response regulators
926	ResE	P35164	pfkA_T1_Control/ribT_T1_Control	0.190575	0.267265	0.605153	Not significant	Groups of genes	Phosphoproteins	Phosphorylation on a His residue
927	ResE	P35164	pfkA_T1_Control/ribT_T1_Control	0.190575	0.267265	0.605153	Not significant	Groups of genes	Membrane proteins
928	ResE	P35164	pfkA_T1_Control/ribT_T1_Control	0.190575	0.267265	0.605153	Not significant	Metabolism	Electron transport and ATP synthesis	Regulators of electron transport
929	LeuS	P36430	pfkA_T1_Control/ribT_T1_Control	-1.19562	0.0304477	0.293633	Not significant	Information processing	Protein synthesis, modification and degradation	Translation	Aminoacyl-tRNA synthetases
930	LeuS	P36430	pfkA_T1_Control/ribT_T1_Control	-1.19562	0.0304477	0.293633	Not significant	Groups of genes	Essential genes
931	RbsK	P36945	pfkA_T1_Control/ribT_T1_Control	-1.46322	0.29239	0.6183	Not significant	Metabolism	Carbon metabolism	Utilization of specific carbon sources	Utilization of ribose
932	RbsD	P36946	pfkA_T1_Control/ribT_T1_Control	-0.624154	0.414812	0.711128	Not significant	Groups of genes	Membrane proteins
933	RbsD	P36946	pfkA_T1_Control/ribT_T1_Control	-0.624154	0.414812	0.711128	Not significant	Metabolism	Carbon metabolism	Utilization of specific carbon sources	Utilization of ribose
934	RbsD	P36946	pfkA_T1_Control/ribT_T1_Control	-0.624154	0.414812	0.711128	Not significant	Cellular processes	Transporters	ABC transporters	Importers
935	RbsA	P36947	pfkA_T1_Control/ribT_T1_Control	-2.33454	0.0183803	0.274848	Not significant	Groups of genes	Membrane proteins
936	RbsA	P36947	pfkA_T1_Control/ribT_T1_Control	-2.33454	0.0183803	0.274848	Not significant	Metabolism	Carbon metabolism	Utilization of specific carbon sources	Utilization of ribose
937	RbsA	P36947	pfkA_T1_Control/ribT_T1_Control	-2.33454	0.0183803	0.274848	Not significant	Cellular processes	Transporters	ABC transporters	Importers
938	RbsB	P36949	pfkA_T1_Control/ribT_T1_Control	-1.3083	0.0507314	0.344308	Not significant	Groups of genes	Secreted proteins
939	RbsB	P36949	pfkA_T1_Control/ribT_T1_Control	-1.3083	0.0507314	0.344308	Not significant	Groups of genes	Membrane proteins
940	RbsB	P36949	pfkA_T1_Control/ribT_T1_Control	-1.3083	0.0507314	0.344308	Not significant	Metabolism	Carbon metabolism	Utilization of specific carbon sources	Utilization of ribose
941	RbsB	P36949	pfkA_T1_Control/ribT_T1_Control	-1.3083	0.0507314	0.344308	Not significant	Cellular processes	Transporters	ABC transporters	Importers
942	Ffh	P37105	pfkA_T1_Control/ribT_T1_Control	0.57851	0.0917027	0.418987	Not significant	Information processing	Protein synthesis, modification and degradation	Protein secretion
943	Ffh	P37105	pfkA_T1_Control/ribT_T1_Control	0.57851	0.0917027	0.418987	Not significant	Groups of genes	Essential genes
944	IlvC	P37253	pfkA_T1_Control/ribT_T1_Control	2.52744	0.154115	0.485197	Not significant	Groups of genes	Phosphoproteins	Phosphorylation on a Ser residue
945	IlvC	P37253	pfkA_T1_Control/ribT_T1_Control	2.52744	0.154115	0.485197	Not significant	Groups of genes	Phosphoproteins	Phosphorylation on an Arg residue
946	IlvC	P37253	pfkA_T1_Control/ribT_T1_Control	2.52744	0.154115	0.485197	Not significant	Metabolism	Amino acid - nitrogen metabolism	Biosynthesis- acquisition of amino acids	Biosynthesis- acquisition of branched-chain amino acids
947	RplI	P37437	pfkA_T1_Control/ribT_T1_Control	0.638296	0.173822	0.510149	Not significant	Information processing	Protein synthesis, modification and degradation	Translation	Ribosomal proteins
948	SsbA	P37455	pfkA_T1_Control/ribT_T1_Control	0.816332	0.0721589	0.402923	Not significant	Information processing	Genetics	DNA repair- recombination	Other proteins
949	SsbA	P37455	pfkA_T1_Control/ribT_T1_Control	0.816332	0.0721589	0.402923	Not significant	Information processing	Genetics	DNA replication
950	SsbA	P37455	pfkA_T1_Control/ribT_T1_Control	0.816332	0.0721589	0.402923	Not significant	Information processing	Genetics	DNA repair- recombination
951	SsbA	P37455	pfkA_T1_Control/ribT_T1_Control	0.816332	0.0721589	0.402923	Not significant	Groups of genes	Essential genes
952	SsbA	P37455	pfkA_T1_Control/ribT_T1_Control	0.816332	0.0721589	0.402923	Not significant	Groups of genes	Phosphoproteins	Phosphorylation on a Tyr residue
953	SsbA	P37455	pfkA_T1_Control/ribT_T1_Control	0.816332	0.0721589	0.402923	Not significant	Groups of genes	Phosphoproteins	Phosphorylation on an Arg residue
954	SerS	P37464	pfkA_T1_Control/ribT_T1_Control	-0.0780596	0.92375	0.973656	Not significant	Information processing	Protein synthesis, modification and degradation	Translation	Aminoacyl-tRNA synthetases
955	SerS	P37464	pfkA_T1_Control/ribT_T1_Control	-0.0780596	0.92375	0.973656	Not significant	Groups of genes	Essential genes
956	MetG	P37465	pfkA_T1_Control/ribT_T1_Control	-0.464727	0.371671	0.681878	Not significant	Information processing	Protein synthesis, modification and degradation	Translation	Aminoacyl-tRNA synthetases
957	MetG	P37465	pfkA_T1_Control/ribT_T1_Control	-0.464727	0.371671	0.681878	Not significant	Groups of genes	Essential genes
958	MetG	P37465	pfkA_T1_Control/ribT_T1_Control	-0.464727	0.371671	0.681878	Not significant	Groups of genes	Phosphoproteins	Phosphorylation on a Ser residue
959	RsmA	P37468	pfkA_T1_Control/ribT_T1_Control	-0.129111	0.704205	0.863606	Not significant	Information processing	Protein synthesis, modification and degradation	Translation	rRNA modification and maturation
960	HprT	P37472	pfkA_T1_Control/ribT_T1_Control	-0.113457	0.914895	0.972443	Not significant	Information processing	Targets of second messengers	Targets of (p)ppGpp
961	HprT	P37472	pfkA_T1_Control/ribT_T1_Control	-0.113457	0.914895	0.972443	Not significant	Information processing	Regulation of gene expression	Transcription factors and their control	Transcription factors- other
962	HprT	P37472	pfkA_T1_Control/ribT_T1_Control	-0.113457	0.914895	0.972443	Not significant	Information processing	Regulation of gene expression	Transcription factors and their control	Control of transcription factor (other than two-component system)
963	HprT	P37472	pfkA_T1_Control/ribT_T1_Control	-0.113457	0.914895	0.972443	Not significant	Lifestyles	Coping with stress	Cell envelope stress proteins (controlled by SigM, V, W, X, Y)
964	HprT	P37472	pfkA_T1_Control/ribT_T1_Control	-0.113457	0.914895	0.972443	Not significant	Metabolism	Nucleotide metabolism	Biosynthesis- acquisition of nucleotides	Purine salvage and interconversion
965	Mfd	P37474	pfkA_T1_Control/ribT_T1_Control	-0.577286	0.239397	0.579733	Not significant	Information processing	Genetics	DNA repair- recombination	Other proteins
966	Mfd	P37474	pfkA_T1_Control/ribT_T1_Control	-0.577286	0.239397	0.579733	Not significant	Information processing	Genetics	DNA repair- recombination
967	Mfd	P37474	pfkA_T1_Control/ribT_T1_Control	-0.577286	0.239397	0.579733	Not significant	Information processing	RNA synthesis and degradation	Transcription	Transcription elongation- termination
968	FtsH	P37476	pfkA_T1_Control/ribT_T1_Control	0.443376	0.0164311	0.272099	Not significant	Information processing	Protein synthesis, modification and degradation	Proteolysis	Additional proteins involved in proteolysis
969	FtsH	P37476	pfkA_T1_Control/ribT_T1_Control	0.443376	0.0164311	0.272099	Not significant	Groups of genes	Membrane proteins
970	FtsH	P37476	pfkA_T1_Control/ribT_T1_Control	0.443376	0.0164311	0.272099	Not significant	Lifestyles	Exponential and early post-exponential lifestyle	Biofilm formation	Regulation
971	FtsH	P37476	pfkA_T1_Control/ribT_T1_Control	0.443376	0.0164311	0.272099	Not significant	Lifestyles	Exponential and early post-exponential lifestyle	Biofilm formation
972	FtsH	P37476	pfkA_T1_Control/ribT_T1_Control	0.443376	0.0164311	0.272099	Not significant	Lifestyles	Coping with stress	Heat shock proteins
973	FtsH	P37476	pfkA_T1_Control/ribT_T1_Control	0.443376	0.0164311	0.272099	Not significant	Lifestyles	Coping with stress	Cell envelope stress proteins (controlled by SigM, V, W, X, Y)
974	FtsH	P37476	pfkA_T1_Control/ribT_T1_Control	0.443376	0.0164311	0.272099	Not significant	Cellular processes	Cell envelope and cell division	Cell division	Other genes
975	LysS	P37477	pfkA_T1_Control/ribT_T1_Control	-1.04503	0.0846962	0.410445	Not significant	Information processing	Protein synthesis, modification and degradation	Translation	Aminoacyl-tRNA synthetases
976	LysS	P37477	pfkA_T1_Control/ribT_T1_Control	-1.04503	0.0846962	0.410445	Not significant	Groups of genes	Essential genes
977	YycF	P37478	pfkA_T1_Control/ribT_T1_Control	0.189851	0.574362	0.793942	Not significant	Information processing	Regulation of gene expression	Transcription factors and their control	Two-component system response regulators
978	YycF	P37478	pfkA_T1_Control/ribT_T1_Control	0.189851	0.574362	0.793942	Not significant	Groups of genes	Essential genes
979	YycF	P37478	pfkA_T1_Control/ribT_T1_Control	0.189851	0.574362	0.793942	Not significant	Groups of genes	Phosphoproteins	Phosphorylation on an Asp residue
980	YycF	P37478	pfkA_T1_Control/ribT_T1_Control	0.189851	0.574362	0.793942	Not significant	Cellular processes	Cell envelope and cell division	Cell wall- other
981	PpaC	P37487	pfkA_T1_Control/ribT_T1_Control	1.50284	0.0356639	0.303818	Not significant	Groups of genes	Essential genes
982	PpaC	P37487	pfkA_T1_Control/ribT_T1_Control	1.50284	0.0356639	0.303818	Not significant	Metabolism	Additional metabolic pathways	Phosphate metabolism
983	YybJ	P37494	pfkA_T1_Control/ribT_T1_Control	0.463115	0.106912	0.43433	Not significant	Groups of genes	Membrane proteins
984	YybJ	P37494	pfkA_T1_Control/ribT_T1_Control	0.463115	0.106912	0.43433	Not significant	Cellular processes	Transporters	ABC transporters	Exporters
985	YchF	P37518	pfkA_T1_Control/ribT_T1_Control	-0.190911	0.590749	0.805833	Not significant	Groups of genes	Proteins of unknown function
986	YchF	P37518	pfkA_T1_Control/ribT_T1_Control	-0.190911	0.590749	0.805833	Not significant	Groups of genes	GTP-binding proteins
987	Soj	P37522	pfkA_T1_Control/ribT_T1_Control	0.0468145	0.86198	0.946256	Not significant	Information processing	Genetics	DNA condensation- segregation
988	Soj	P37522	pfkA_T1_Control/ribT_T1_Control	0.0468145	0.86198	0.946256	Not significant	Groups of genes	Membrane proteins
989	Soj	P37522	pfkA_T1_Control/ribT_T1_Control	0.0468145	0.86198	0.946256	Not significant	Lifestyles	Sporulation	Sporulation- other
990	PdxS	P37527	pfkA_T1_Control/ribT_T1_Control	0.57065	0.0371419	0.30449	Not significant	Information processing	Genetics	Newly identified competence genes
991	PdxS	P37527	pfkA_T1_Control/ribT_T1_Control	0.57065	0.0371419	0.30449	Not significant	Groups of genes	Phosphoproteins	Phosphorylation on either a Ser, Thr or Tyr residue
992	PdxS	P37527	pfkA_T1_Control/ribT_T1_Control	0.57065	0.0371419	0.30449	Not significant	Groups of genes	Phosphoproteins	Phosphorylation on an Arg residue
993	PdxS	P37527	pfkA_T1_Control/ribT_T1_Control	0.57065	0.0371419	0.30449	Not significant	Metabolism	Additional metabolic pathways	Biosynthesis of cofactors	Biosynthesis of pyridoxal phosphate
994	PdxT	P37528	pfkA_T1_Control/ribT_T1_Control	1.1802	0.136181	0.457521	Not significant	Information processing	Genetics	Newly identified competence genes
995	PdxT	P37528	pfkA_T1_Control/ribT_T1_Control	1.1802	0.136181	0.457521	Not significant	Metabolism	Additional metabolic pathways	Biosynthesis of cofactors	Biosynthesis of pyridoxal phosphate
996	Tmk	P37537	pfkA_T1_Control/ribT_T1_Control	0.839131	0.00304499	0.157578	Not significant	Groups of genes	Essential genes
997	Tmk	P37537	pfkA_T1_Control/ribT_T1_Control	0.839131	0.00304499	0.157578	Not significant	Metabolism	Nucleotide metabolism	Biosynthesis- acquisition of nucleotides	Biosynthesis- acquisition of pyrimidine nucleotides
998	YaaQ	P37538	pfkA_T1_Control/ribT_T1_Control	0.123125	0.815751	0.920221	Not significant	Information processing	Targets of second messengers	Targets of c-di-AMP
999	YaaQ	P37538	pfkA_T1_Control/ribT_T1_Control	0.123125	0.815751	0.920221	Not significant	Groups of genes	Proteins of unknown function
1000	YaaT	P37541	pfkA_T1_Control/ribT_T1_Control	-0.552521	0.173924	0.510149	Not significant	Information processing	Regulation of gene expression	phosphorelay	Other protein controlling the activity of the phosphorelay
1001	YaaT	P37541	pfkA_T1_Control/ribT_T1_Control	-0.552521	0.173924	0.510149	Not significant	Information processing	Regulation of gene expression	phosphorelay
1002	YaaT	P37541	pfkA_T1_Control/ribT_T1_Control	-0.552521	0.173924	0.510149	Not significant	Information processing	RNA synthesis and degradation	RNases	Effectors of RNA degradation
1003	YaaT	P37541	pfkA_T1_Control/ribT_T1_Control	-0.552521	0.173924	0.510149	Not significant	Lifestyles	Sporulation	phosphorelay	Other protein controlling the activity of the phosphorelay
1004	YaaT	P37541	pfkA_T1_Control/ribT_T1_Control	-0.552521	0.173924	0.510149	Not significant	Lifestyles	Sporulation	phosphorelay
1005	YabD	P37545	pfkA_T1_Control/ribT_T1_Control	0.192761	0.780673	0.90279	Not significant	Groups of genes	Proteins of unknown function
1006	IspE	P37550	pfkA_T1_Control/ribT_T1_Control	0.309573	0.16811	0.502508	Not significant	Groups of genes	Essential genes
1007	IspE	P37550	pfkA_T1_Control/ribT_T1_Control	0.309573	0.16811	0.502508	Not significant	Metabolism	Lipid metabolism	Biosynthesis of lipids	Biosynthesis of isoprenoids
1008	PurR	P37551	pfkA_T1_Control/ribT_T1_Control	-0.170801	0.77936	0.90279	Not significant	Information processing	Targets of second messengers	Targets of (p)ppGpp
1009	PurR	P37551	pfkA_T1_Control/ribT_T1_Control	-0.170801	0.77936	0.90279	Not significant	Information processing	Regulation of gene expression	Transcription factors and their control	Transcription factors- other
1010	PurR	P37551	pfkA_T1_Control/ribT_T1_Control	-0.170801	0.77936	0.90279	Not significant	Metabolism	Nucleotide metabolism	Biosynthesis- acquisition of nucleotides	Biosynthesis- acquisition of purine nucleotides
1011	YabJ	P37552	pfkA_T1_Control/ribT_T1_Control	1.22961	0.0202463	0.274848	Not significant	Metabolism	Amino acid - nitrogen metabolism	Biosynthesis- acquisition of amino acids	Biosynthesis- acquisition of branched-chain amino acids
1012	YabJ	P37552	pfkA_T1_Control/ribT_T1_Control	1.22961	0.0202463	0.274848	Not significant	Metabolism	Detoxification reactions
1013	YacD	P37566	pfkA_T1_Control/ribT_T1_Control	0.202145	0.520574	0.765069	Not significant	Information processing	Protein synthesis, modification and degradation	Protein secretion- based on similarity
1014	YacD	P37566	pfkA_T1_Control/ribT_T1_Control	0.202145	0.520574	0.765069	Not significant	Groups of genes	Secreted proteins
1015	ClpC	P37571	pfkA_T1_Control/ribT_T1_Control	-0.479076	0.282277	0.614991	Not significant	Information processing	Protein synthesis, modification and degradation	Proteolysis	Additional proteins involved in proteolysis
1016	ClpC	P37571	pfkA_T1_Control/ribT_T1_Control	-0.479076	0.282277	0.614991	Not significant	Groups of genes	Phosphoproteins	Phosphorylation on an Arg residue
1017	ClpC	P37571	pfkA_T1_Control/ribT_T1_Control	-0.479076	0.282277	0.614991	Not significant	Lifestyles	Sporulation	Sporulation proteins	Sporulation proteins- other
1018	ClpC	P37571	pfkA_T1_Control/ribT_T1_Control	-0.479076	0.282277	0.614991	Not significant	Lifestyles	Coping with stress	General stress proteins (controlled by SigB)
1019	ClpC	P37571	pfkA_T1_Control/ribT_T1_Control	-0.479076	0.282277	0.614991	Not significant	Lifestyles	Coping with stress	Heat shock proteins
1020	ClpC	P37571	pfkA_T1_Control/ribT_T1_Control	-0.479076	0.282277	0.614991	Not significant	Cellular processes	Cell envelope and cell division	Cell wall- other
1021	DisA	P37573	pfkA_T1_Control/ribT_T1_Control	-0.501291	0.131149	0.456687	Not significant	Lifestyles	Sporulation	Sporulation- other
1022	DisA	P37573	pfkA_T1_Control/ribT_T1_Control	-0.501291	0.131149	0.456687	Not significant	Lifestyles	Coping with stress	General stress proteins (controlled by SigB)
1023	DisA	P37573	pfkA_T1_Control/ribT_T1_Control	-0.501291	0.131149	0.456687	Not significant	Lifestyles	Coping with stress	Cell envelope stress proteins (controlled by SigM, V, W, X, Y)
1024	DisA	P37573	pfkA_T1_Control/ribT_T1_Control	-0.501291	0.131149	0.456687	Not significant	Lifestyles	Coping with stress	Heat shock proteins
1025	DisA	P37573	pfkA_T1_Control/ribT_T1_Control	-0.501291	0.131149	0.456687	Not significant	Metabolism	Nucleotide metabolism	Metabolism of signalling nucleotides
1026	DisA	P37573	pfkA_T1_Control/ribT_T1_Control	-0.501291	0.131149	0.456687	Not significant	Cellular processes	Cell envelope and cell division	Cell division	Other genes
1027	FhuD	P37580	pfkA_T1_Control/ribT_T1_Control	0.343557	0.291069	0.6183	Not significant	Groups of genes	Secreted proteins
1028	FhuD	P37580	pfkA_T1_Control/ribT_T1_Control	0.343557	0.291069	0.6183	Not significant	Metabolism	Additional metabolic pathways	Iron metabolism	ABC transporters for the uptake of iron- siderophores
1029	FhuD	P37580	pfkA_T1_Control/ribT_T1_Control	0.343557	0.291069	0.6183	Not significant	Cellular processes	Transporters	ABC transporters	Importers
1030	FhuD	P37580	pfkA_T1_Control/ribT_T1_Control	0.343557	0.291069	0.6183	Not significant	Cellular processes	Homeostasis	Acquisition of iron	ABC transporters for the uptake of iron- siderophores
1031	MurG	P37585	pfkA_T1_Control/ribT_T1_Control	0.21809	0.0394723	0.309025	Not significant	Groups of genes	Essential genes
1032	MurG	P37585	pfkA_T1_Control/ribT_T1_Control	0.21809	0.0394723	0.309025	Not significant	Groups of genes	Membrane proteins
1033	MurG	P37585	pfkA_T1_Control/ribT_T1_Control	0.21809	0.0394723	0.309025	Not significant	Lifestyles	Sporulation	Sporulation proteins	Sporulation proteins- other
1034	MurG	P37585	pfkA_T1_Control/ribT_T1_Control	0.21809	0.0394723	0.309025	Not significant	Metabolism	Additional metabolic pathways	Biosynthesis of cell wall components	Biosynthesis of peptidoglycan
1035	MurG	P37585	pfkA_T1_Control/ribT_T1_Control	0.21809	0.0394723	0.309025	Not significant	Cellular processes	Cell envelope and cell division	Cell wall synthesis	Biosynthesis of peptidoglycan
1036	CheV	P37599	pfkA_T1_Control/ribT_T1_Control	0.649299	0.00327539	0.159531	Not significant	Information processing	Regulation of gene expression	Transcription factors and their control	Control of two-component response regulators
1037	CheV	P37599	pfkA_T1_Control/ribT_T1_Control	0.649299	0.00327539	0.159531	Not significant	Groups of genes	Phosphoproteins	Phosphorylation on an Asp residue
1038	CheV	P37599	pfkA_T1_Control/ribT_T1_Control	0.649299	0.00327539	0.159531	Not significant	Lifestyles	Exponential and early post-exponential lifestyle	Motility and chemotaxis	Signal transduction in motility and chemotaxis
1039	CheV	P37599	pfkA_T1_Control/ribT_T1_Control	0.649299	0.00327539	0.159531	Not significant	Lifestyles	Exponential and early post-exponential lifestyle	Biofilm formation	Other proteins required for efficient pellicle biofilm formation
1040	AtpA	P37808	pfkA_T1_Control/ribT_T1_Control	-0.221796	0.810621	0.920055	Not significant	Groups of genes	Phosphoproteins	Phosphorylation on either a Ser, Thr or Tyr residue
1041	AtpA	P37808	pfkA_T1_Control/ribT_T1_Control	-0.221796	0.810621	0.920055	Not significant	Groups of genes	Membrane proteins
1042	AtpA	P37808	pfkA_T1_Control/ribT_T1_Control	-0.221796	0.810621	0.920055	Not significant	Metabolism	Electron transport and ATP synthesis	ATP synthesis	ATPase
1043	AtpD	P37809	pfkA_T1_Control/ribT_T1_Control	0.100079	0.617057	0.82142	Not significant	Groups of genes	Phosphoproteins	Phosphorylation on either a Ser, Thr or Tyr residue
1044	AtpD	P37809	pfkA_T1_Control/ribT_T1_Control	0.100079	0.617057	0.82142	Not significant	Groups of genes	Membrane proteins
1045	AtpD	P37809	pfkA_T1_Control/ribT_T1_Control	0.100079	0.617057	0.82142	Not significant	Metabolism	Electron transport and ATP synthesis	ATP synthesis	ATPase
1046	AtpG	P37810	pfkA_T1_Control/ribT_T1_Control	-0.803352	0.304286	0.625184	Not significant	Groups of genes	Membrane proteins
1047	AtpG	P37810	pfkA_T1_Control/ribT_T1_Control	-0.803352	0.304286	0.625184	Not significant	Metabolism	Electron transport and ATP synthesis	ATP synthesis	ATPase
1048	AtpH	P37811	pfkA_T1_Control/ribT_T1_Control	-0.377978	0.637868	0.829972	Not significant	Groups of genes	Phosphoproteins	Phosphorylation on an Arg residue
1049	AtpH	P37811	pfkA_T1_Control/ribT_T1_Control	-0.377978	0.637868	0.829972	Not significant	Groups of genes	Membrane proteins
1050	AtpH	P37811	pfkA_T1_Control/ribT_T1_Control	-0.377978	0.637868	0.829972	Not significant	Metabolism	Electron transport and ATP synthesis	ATP synthesis	ATPase
1051	AtpF	P37814	pfkA_T1_Control/ribT_T1_Control	-0.0736765	0.872491	0.950556	Not significant	Groups of genes	Membrane proteins
1052	AtpF	P37814	pfkA_T1_Control/ribT_T1_Control	-0.0736765	0.872491	0.950556	Not significant	Metabolism	Electron transport and ATP synthesis	ATP synthesis	ATPase
1053	Eno	P37869	pfkA_T1_Control/ribT_T1_Control	-1.4456	0.186134	0.522437	Not significant	Information processing	RNA synthesis and degradation	RNases	Effectors of RNA degradation
1054	Eno	P37869	pfkA_T1_Control/ribT_T1_Control	-1.4456	0.186134	0.522437	Not significant	Groups of genes	Essential genes
1055	Eno	P37869	pfkA_T1_Control/ribT_T1_Control	-1.4456	0.186134	0.522437	Not significant	Groups of genes	Phosphoproteins	Phosphorylation on a Ser residue
1056	Eno	P37869	pfkA_T1_Control/ribT_T1_Control	-1.4456	0.186134	0.522437	Not significant	Groups of genes	Phosphoproteins	Phosphorylation on a Tyr residue
1057	Eno	P37869	pfkA_T1_Control/ribT_T1_Control	-1.4456	0.186134	0.522437	Not significant	Groups of genes	Phosphoproteins	Phosphorylation on a Thr residue
1058	Eno	P37869	pfkA_T1_Control/ribT_T1_Control	-1.4456	0.186134	0.522437	Not significant	Groups of genes	Membrane proteins
1059	Eno	P37869	pfkA_T1_Control/ribT_T1_Control	-1.4456	0.186134	0.522437	Not significant	Groups of genes	Universally conserved proteins
1060	Eno	P37869	pfkA_T1_Control/ribT_T1_Control	-1.4456	0.186134	0.522437	Not significant	Metabolism	Carbon metabolism	Carbon core metabolism	Glycolysis
1061	Eno	P37869	pfkA_T1_Control/ribT_T1_Control	-1.4456	0.186134	0.522437	Not significant	Metabolism	Carbon metabolism	Carbon core metabolism	Gluconeogenesis
1062	RpoB	P37870	pfkA_T1_Control/ribT_T1_Control	-0.516114	0.102659	0.428675	Not significant	Information processing	RNA synthesis and degradation	Transcription	RNA polymerase
1063	RpoB	P37870	pfkA_T1_Control/ribT_T1_Control	-0.516114	0.102659	0.428675	Not significant	Groups of genes	Essential genes
1064	RpoB	P37870	pfkA_T1_Control/ribT_T1_Control	-0.516114	0.102659	0.428675	Not significant	Groups of genes	Phosphoproteins	Phosphorylation on an Arg residue
1065	RpoC	P37871	pfkA_T1_Control/ribT_T1_Control	-1.27959	0.219249	0.562515	Not significant	Information processing	RNA synthesis and degradation	Transcription	RNA polymerase
1066	RpoC	P37871	pfkA_T1_Control/ribT_T1_Control	-1.27959	0.219249	0.562515	Not significant	Groups of genes	Essential genes
1067	RpoC	P37871	pfkA_T1_Control/ribT_T1_Control	-1.27959	0.219249	0.562515	Not significant	Groups of genes	Phosphoproteins	Phosphorylation on an Arg residue
1068	YbxB	P37872	pfkA_T1_Control/ribT_T1_Control	0.557547	0.218518	0.562515	Not significant	Groups of genes	Proteins of unknown function
1069	AckA	P37877	pfkA_T1_Control/ribT_T1_Control	0.608949	0.300223	0.621753	Not significant	Metabolism	Carbon metabolism	Carbon core metabolism	Overflow metabolism
1070	AckA	P37877	pfkA_T1_Control/ribT_T1_Control	0.608949	0.300223	0.621753	Not significant	Metabolism	Electron transport and ATP synthesis	ATP synthesis	Substrate-level phosphorylation
1071	CysK	P37887	pfkA_T1_Control/ribT_T1_Control	1.29139	0.0399344	0.309025	Not significant	Information processing	Regulation of gene expression	Transcription factors and their control	Control of transcription factor (other than two-component system)
1072	CysK	P37887	pfkA_T1_Control/ribT_T1_Control	1.29139	0.0399344	0.309025	Not significant	Information processing	Regulation of gene expression	Trigger enzyme	Trigger enzymes that control gene expression by protein-protein interaction with transcription factors
1073	CysK	P37887	pfkA_T1_Control/ribT_T1_Control	1.29139	0.0399344	0.309025	Not significant	Metabolism	Amino acid - nitrogen metabolism	Biosynthesis- acquisition of amino acids	Biosynthesis- acquisition of cysteine
1074	BfmBAA	P37940	pfkA_T1_Control/ribT_T1_Control	-0.759066	0.00360073	0.162481	Not significant	Metabolism	Amino acid - nitrogen metabolism	Utilization of amino acids	Utilization of branched-chain amino acids
1075	BfmBAB	P37941	pfkA_T1_Control/ribT_T1_Control	-0.773489	0.521272	0.765069	Not significant	Groups of genes	Phosphoproteins	Phosphorylation on an Arg residue
1076	BfmBAB	P37941	pfkA_T1_Control/ribT_T1_Control	-0.773489	0.521272	0.765069	Not significant	Metabolism	Amino acid - nitrogen metabolism	Utilization of amino acids	Utilization of branched-chain amino acids
1077	BfmBB	P37942	pfkA_T1_Control/ribT_T1_Control	-2.2959	0.0327176	0.297695	Not significant	Metabolism	Amino acid - nitrogen metabolism	Utilization of amino acids	Utilization of branched-chain amino acids
1078	AroK	P37944	pfkA_T1_Control/ribT_T1_Control	0.080898	0.883617	0.957638	Not significant	Groups of genes	Essential genes
1079	AroK	P37944	pfkA_T1_Control/ribT_T1_Control	0.080898	0.883617	0.957638	Not significant	Metabolism	Amino acid - nitrogen metabolism	Biosynthesis- acquisition of amino acids	Biosynthesis- acquisition of aromatic amino acids
1080	Lon1	P37945	pfkA_T1_Control/ribT_T1_Control	-1.04839	0.108847	0.43433	Not significant	Information processing	Protein synthesis, modification and degradation	Proteolysis	Additional proteins involved in proteolysis
1081	Lon1	P37945	pfkA_T1_Control/ribT_T1_Control	-1.04839	0.108847	0.43433	Not significant	Lifestyles	Exponential and early post-exponential lifestyle	Motility and chemotaxis	Signal transduction in motility and chemotaxis
1082	IlvA	P37946	pfkA_T1_Control/ribT_T1_Control	-0.227216	0.740304	0.884889	Not significant	Metabolism	Amino acid - nitrogen metabolism	Biosynthesis- acquisition of amino acids	Biosynthesis- acquisition of branched-chain amino acids
1083	LepA	P37949	pfkA_T1_Control/ribT_T1_Control	0.0497739	0.745838	0.885537	Not significant	Groups of genes	GTP-binding proteins
1084	MecA	P37958	pfkA_T1_Control/ribT_T1_Control	-0.239168	0.544935	0.772613	Not significant	Information processing	Genetics	Genetic competence
1085	MecA	P37958	pfkA_T1_Control/ribT_T1_Control	-0.239168	0.544935	0.772613	Not significant	Information processing	Protein synthesis, modification and degradation	Proteolysis	Additional proteins involved in proteolysis
1086	MecA	P37958	pfkA_T1_Control/ribT_T1_Control	-0.239168	0.544935	0.772613	Not significant	Lifestyles	Exponential and early post-exponential lifestyle	Genetic competence
1087	MrgA	P37960	pfkA_T1_Control/ribT_T1_Control	1.19905	0.109632	0.43433	Not significant	Lifestyles	Coping with stress	Resistance against oxidative and electrophile stress
1088	MrgA	P37960	pfkA_T1_Control/ribT_T1_Control	1.19905	0.109632	0.43433	Not significant	Metabolism	Additional metabolic pathways	Iron metabolism	Acquisition of iron - Other
1089	MrgA	P37960	pfkA_T1_Control/ribT_T1_Control	1.19905	0.109632	0.43433	Not significant	Cellular processes	Homeostasis	Acquisition of iron	Acquisition of iron - Other
1090	PnbA	P37967	pfkA_T1_Control/ribT_T1_Control	1.1836	0.424229	0.721276	Not significant	Groups of genes	Phosphoproteins	Phosphorylation on a Ser residue
1091	PnbA	P37967	pfkA_T1_Control/ribT_T1_Control	1.1836	0.424229	0.721276	Not significant	Metabolism	Lipid metabolism	Utilization of lipids	Utilization of lipids- other
1092	RocD	P38021	pfkA_T1_Control/ribT_T1_Control	0.56194	0.745242	0.885537	Not significant	Metabolism	Amino acid - nitrogen metabolism	Utilization of amino acids	Utilization of arginine- ornithine
1093	EngB	P38424	pfkA_T1_Control/ribT_T1_Control	0.662456	0.296213	0.6183	Not significant	Information processing	Protein synthesis, modification and degradation	Translation	Ribosome assembly
1094	EngB	P38424	pfkA_T1_Control/ribT_T1_Control	0.662456	0.296213	0.6183	Not significant	Groups of genes	Essential genes
1095	EngB	P38424	pfkA_T1_Control/ribT_T1_Control	0.662456	0.296213	0.6183	Not significant	Groups of genes	GTP-binding proteins
1096	Cmk	P38493	pfkA_T1_Control/ribT_T1_Control	1.21127	0.0237895	0.274848	Not significant	Groups of genes	Essential genes
1097	Cmk	P38493	pfkA_T1_Control/ribT_T1_Control	1.21127	0.0237895	0.274848	Not significant	Metabolism	Nucleotide metabolism	Biosynthesis- acquisition of nucleotides	Biosynthesis- acquisition of pyrimidine nucleotides
1098	YpfD	P38494	pfkA_T1_Control/ribT_T1_Control	0.140166	0.776863	0.90279	Not significant	Information processing	Protein synthesis, modification and degradation	Translation	Ribosomal protein- based on similarity
1099	YpfD	P38494	pfkA_T1_Control/ribT_T1_Control	0.140166	0.776863	0.90279	Not significant	Groups of genes	Phosphoproteins	Phosphorylation on a Ser residue
1100	AcsA	P39062	pfkA_T1_Control/ribT_T1_Control	-1.39775	0.0392249	0.309025	Not significant	Metabolism	Lipid metabolism	Utilization of lipids	Utilization of fatty acids
1101	AcsA	P39062	pfkA_T1_Control/ribT_T1_Control	-1.39775	0.0392249	0.309025	Not significant	Metabolism	Carbon metabolism	Utilization of specific carbon sources	Utilization of organic acids
1102	CitZ	P39120	pfkA_T1_Control/ribT_T1_Control	-0.641895	0.307508	0.630165	Not significant	Groups of genes	Phosphoproteins	Phosphorylation on a Ser residue
1103	CitZ	P39120	pfkA_T1_Control/ribT_T1_Control	-0.641895	0.307508	0.630165	Not significant	Metabolism	Carbon metabolism	Carbon core metabolism	TCA cycle
1104	DeoC	P39121	pfkA_T1_Control/ribT_T1_Control	-1.23284	0.00475392	0.17892	Not significant	Metabolism	Nucleotide metabolism	Utilization of nucleotides
1105	Icd	P39126	pfkA_T1_Control/ribT_T1_Control	-1.12465	0.455629	0.737327	Not significant	Groups of genes	Phosphoproteins	Phosphorylation on either a Ser, Thr or Tyr residue
1106	Icd	P39126	pfkA_T1_Control/ribT_T1_Control	-1.12465	0.455629	0.737327	Not significant	Groups of genes	Phosphoproteins	Phosphorylation on an Arg residue
1107	Icd	P39126	pfkA_T1_Control/ribT_T1_Control	-1.12465	0.455629	0.737327	Not significant	Metabolism	Carbon metabolism	Carbon core metabolism	TCA cycle
1108	MnaA	P39131	pfkA_T1_Control/ribT_T1_Control	0.456741	0.257146	0.593958	Not significant	Groups of genes	Essential genes
1109	MnaA	P39131	pfkA_T1_Control/ribT_T1_Control	0.456741	0.257146	0.593958	Not significant	Metabolism	Additional metabolic pathways	Biosynthesis of cell wall components	Biosynthesis of teichoic acid
1110	MnaA	P39131	pfkA_T1_Control/ribT_T1_Control	0.456741	0.257146	0.593958	Not significant	Cellular processes	Cell envelope and cell division	Cell wall synthesis	Biosynthesis of teichoic acid
1111	RocF	P39138	pfkA_T1_Control/ribT_T1_Control	1.88163	0.036693	0.303818	Not significant	Groups of genes	Phosphoproteins	Phosphorylation on a Ser residue
1112	RocF	P39138	pfkA_T1_Control/ribT_T1_Control	1.88163	0.036693	0.303818	Not significant	Metabolism	Amino acid - nitrogen metabolism	Utilization of amino acids	Utilization of arginine- ornithine
1113	Pdp	P39142	pfkA_T1_Control/ribT_T1_Control	-0.814923	0.132752	0.457521	Not significant	Metabolism	Nucleotide metabolism	Utilization of nucleotides
1114	GlyA	P39148	pfkA_T1_Control/ribT_T1_Control	0.925726	0.230405	0.578107	Not significant	Information processing	Genetics	Newly identified competence genes
1115	GlyA	P39148	pfkA_T1_Control/ribT_T1_Control	0.925726	0.230405	0.578107	Not significant	Groups of genes	Phosphoproteins	Phosphorylation on either a Ser, Thr or Tyr residue
1116	GlyA	P39148	pfkA_T1_Control/ribT_T1_Control	0.925726	0.230405	0.578107	Not significant	Metabolism	Amino acid - nitrogen metabolism	Biosynthesis- acquisition of amino acids	Biosynthesis- acquisition of serine- glycine- alanine
1117	Upp	P39149	pfkA_T1_Control/ribT_T1_Control	0.703012	0.142061	0.463098	Not significant	Metabolism	Nucleotide metabolism	Biosynthesis- acquisition of nucleotides	Biosynthesis- acquisition of pyrimidine nucleotides
1118	YwlF	P39156	pfkA_T1_Control/ribT_T1_Control	-0.400079	0.500274	0.755496	Not significant	Information processing	Genetics	Newly identified competence genes
1119	YwlF	P39156	pfkA_T1_Control/ribT_T1_Control	-0.400079	0.500274	0.755496	Not significant	Metabolism	Carbon metabolism	Carbon core metabolism	Pentose phosphate pathway
1120	CspC	P39158	pfkA_T1_Control/ribT_T1_Control	-0.459666	0.397881	0.70024	Not significant	Information processing	RNA synthesis and degradation	RNA chaperones
1121	CspC	P39158	pfkA_T1_Control/ribT_T1_Control	-0.459666	0.397881	0.70024	Not significant	Lifestyles	Coping with stress	Cold stress proteins
1122	McpA	P39214	pfkA_T1_Control/ribT_T1_Control	0.636849	0.0549184	0.351017	Not significant	Groups of genes	Membrane proteins
1123	McpA	P39214	pfkA_T1_Control/ribT_T1_Control	0.636849	0.0549184	0.351017	Not significant	Lifestyles	Exponential and early post-exponential lifestyle	Motility and chemotaxis	Signal transduction in motility and chemotaxis
1124	McpB	P39215	pfkA_T1_Control/ribT_T1_Control	0.969289	0.164551	0.495448	Not significant	Groups of genes	Membrane proteins
1125	McpB	P39215	pfkA_T1_Control/ribT_T1_Control	0.969289	0.164551	0.495448	Not significant	Lifestyles	Exponential and early post-exponential lifestyle	Motility and chemotaxis	Signal transduction in motility and chemotaxis
1126	GalK	P39574	pfkA_T1_Control/ribT_T1_Control	-0.0725482	0.500196	0.755496	Not significant	Metabolism	Carbon metabolism	Utilization of specific carbon sources	Utilization of galactose
1127	GalT	P39575	pfkA_T1_Control/ribT_T1_Control	-0.433772	0.176379	0.511611	Not significant	Metabolism	Carbon metabolism	Utilization of specific carbon sources	Utilization of galactose
1128	IlvK	P39576	pfkA_T1_Control/ribT_T1_Control	-0.0942769	0.819076	0.920647	Not significant	Metabolism	Amino acid - nitrogen metabolism	Biosynthesis- acquisition of amino acids	Biosynthesis- acquisition of branched-chain amino acids
1129	DltD	P39578	pfkA_T1_Control/ribT_T1_Control	0.169491	0.370619	0.681878	Not significant	Groups of genes	Membrane proteins
1130	DltD	P39578	pfkA_T1_Control/ribT_T1_Control	0.169491	0.370619	0.681878	Not significant	Lifestyles	Coping with stress	Cell envelope stress proteins (controlled by SigM, V, W, X, Y)
1131	DltD	P39578	pfkA_T1_Control/ribT_T1_Control	0.169491	0.370619	0.681878	Not significant	Metabolism	Additional metabolic pathways	Biosynthesis of cell wall components	Biosynthesis of teichoic acid
1132	DltD	P39578	pfkA_T1_Control/ribT_T1_Control	0.169491	0.370619	0.681878	Not significant	Cellular processes	Cell envelope and cell division	Cell wall synthesis	Biosynthesis of teichoic acid
1133	DltC	P39579	pfkA_T1_Control/ribT_T1_Control	0.631619	0.592516	0.806914	Not significant	Lifestyles	Coping with stress	Cell envelope stress proteins (controlled by SigM, V, W, X, Y)
1134	DltC	P39579	pfkA_T1_Control/ribT_T1_Control	0.631619	0.592516	0.806914	Not significant	Metabolism	Additional metabolic pathways	Biosynthesis of cell wall components	Biosynthesis of teichoic acid
1135	DltC	P39579	pfkA_T1_Control/ribT_T1_Control	0.631619	0.592516	0.806914	Not significant	Cellular processes	Cell envelope and cell division	Cell wall synthesis	Biosynthesis of teichoic acid
1136	DltA	P39581	pfkA_T1_Control/ribT_T1_Control	-1.63221	0.248721	0.583219	Not significant	Lifestyles	Coping with stress	Cell envelope stress proteins (controlled by SigM, V, W, X, Y)
1137	DltA	P39581	pfkA_T1_Control/ribT_T1_Control	-1.63221	0.248721	0.583219	Not significant	Metabolism	Additional metabolic pathways	Biosynthesis of cell wall components	Biosynthesis of teichoic acid
1138	DltA	P39581	pfkA_T1_Control/ribT_T1_Control	-1.63221	0.248721	0.583219	Not significant	Cellular processes	Cell envelope and cell division	Cell wall synthesis	Biosynthesis of teichoic acid
1139	YwbD	P39587	pfkA_T1_Control/ribT_T1_Control	-0.184587	0.539347	0.771294	Not significant	Information processing	Protein synthesis, modification and degradation	Translation	rRNA modification and maturation- based on similarity
1140	EfeM	P39596	pfkA_T1_Control/ribT_T1_Control	0.359992	0.273651	0.605458	Not significant	Groups of genes	Membrane proteins
1141	EfeM	P39596	pfkA_T1_Control/ribT_T1_Control	0.359992	0.273651	0.605458	Not significant	Metabolism	Additional metabolic pathways	Iron metabolism	Elemental iron transport system
1142	EfeM	P39596	pfkA_T1_Control/ribT_T1_Control	0.359992	0.273651	0.605458	Not significant	Cellular processes	Transporters	Transporters- other	Metal ion transporter
1143	EfeM	P39596	pfkA_T1_Control/ribT_T1_Control	0.359992	0.273651	0.605458	Not significant	Cellular processes	Homeostasis	Acquisition of iron	Elemental iron transport system
1144	NfrA1	P39605	pfkA_T1_Control/ribT_T1_Control	-0.0346921	0.96181	0.985617	Not significant	Lifestyles	Coping with stress	Resistance against oxidative and electrophile stress
1145	NfrA1	P39605	pfkA_T1_Control/ribT_T1_Control	-0.0346921	0.96181	0.985617	Not significant	Metabolism	Electron transport and ATP synthesis	Electron transport- other
1146	PdxK	P39610	pfkA_T1_Control/ribT_T1_Control	-0.236679	0.625666	0.824923	Not significant	Metabolism	Additional metabolic pathways	Biosynthesis of cofactors	Biosynthesis of pyridoxal phosphate
1147	YwdF	P39614	pfkA_T1_Control/ribT_T1_Control	-0.0825624	0.872256	0.950556	Not significant	Groups of genes	Proteins of unknown function
1148	Ung	P39615	pfkA_T1_Control/ribT_T1_Control	0.535608	0.273986	0.605458	Not significant	Information processing	Genetics	DNA repair- recombination
1149	Ung	P39615	pfkA_T1_Control/ribT_T1_Control	0.535608	0.273986	0.605458	Not significant	Information processing	Genetics	DNA repair- recombination	Other proteins
1150	RocG	P39633	pfkA_T1_Control/ribT_T1_Control	-1.05135	0.331769	0.657188	Not significant	Information processing	Regulation of gene expression	Transcription factors and their control	Control of transcription factor (other than two-component system)
1151	RocG	P39633	pfkA_T1_Control/ribT_T1_Control	-1.05135	0.331769	0.657188	Not significant	Information processing	Regulation of gene expression	Trigger enzyme	Trigger enzymes that control gene expression by protein-protein interaction with transcription factors
1152	RocG	P39633	pfkA_T1_Control/ribT_T1_Control	-1.05135	0.331769	0.657188	Not significant	Metabolism	Amino acid - nitrogen metabolism	Utilization of amino acids	Utilization of arginine- ornithine
1153	RocG	P39633	pfkA_T1_Control/ribT_T1_Control	-1.05135	0.331769	0.657188	Not significant	Metabolism	Amino acid - nitrogen metabolism	Utilization of amino acids	Utilization of glutamine- glutamate
1154	RocA	P39634	pfkA_T1_Control/ribT_T1_Control	0.726153	0.573532	0.793942	Not significant	Groups of genes	Phosphoproteins	Phosphorylation on either a Ser, Thr or Tyr residue
1155	RocA	P39634	pfkA_T1_Control/ribT_T1_Control	0.726153	0.573532	0.793942	Not significant	Metabolism	Amino acid - nitrogen metabolism	Utilization of amino acids	Utilization of arginine- ornithine
1156	YwfI	P39645	pfkA_T1_Control/ribT_T1_Control	-1.19902	0.426534	0.721276	Not significant	Groups of genes	Phosphoproteins	Phosphorylation on a Ser residue
1157	YwfI	P39645	pfkA_T1_Control/ribT_T1_Control	-1.19902	0.426534	0.721276	Not significant	Metabolism	Additional metabolic pathways	Biosynthesis of cofactors	Biosynthesis of heme- siroheme
1158	Pta	P39646	pfkA_T1_Control/ribT_T1_Control	-0.576004	0.695366	0.861921	Not significant	Groups of genes	Phosphoproteins	Phosphorylation on either a Ser, Thr or Tyr residue
1159	Pta	P39646	pfkA_T1_Control/ribT_T1_Control	-0.576004	0.695366	0.861921	Not significant	Metabolism	Carbon metabolism	Carbon core metabolism	Overflow metabolism
1160	FliD	P39738	pfkA_T1_Control/ribT_T1_Control	0.607723	0.0971642	0.421215	Not significant	Groups of genes	Secreted proteins
1161	FliD	P39738	pfkA_T1_Control/ribT_T1_Control	0.607723	0.0971642	0.421215	Not significant	Lifestyles	Exponential and early post-exponential lifestyle	Motility and chemotaxis	Flagellar proteins
1162	FliS	P39739	pfkA_T1_Control/ribT_T1_Control	0.517136	0.153432	0.485197	Not significant	Lifestyles	Exponential and early post-exponential lifestyle	Motility and chemotaxis	Flagellar proteins
1163	Mbl	P39751	pfkA_T1_Control/ribT_T1_Control	-0.780175	0.550358	0.777639	Not significant	Groups of genes	Essential genes
1164	Mbl	P39751	pfkA_T1_Control/ribT_T1_Control	-0.780175	0.550358	0.777639	Not significant	Groups of genes	Membrane proteins
1165	Mbl	P39751	pfkA_T1_Control/ribT_T1_Control	-0.780175	0.550358	0.777639	Not significant	Lifestyles	Sporulation	Sporulation proteins	Sporulation proteins- other
1166	Mbl	P39751	pfkA_T1_Control/ribT_T1_Control	-0.780175	0.550358	0.777639	Not significant	Cellular processes	Cell envelope and cell division	Cell shape
1167	AdeC	P39761	pfkA_T1_Control/ribT_T1_Control	0.283196	0.407699	0.705144	Not significant	Metabolism	Nucleotide metabolism	Utilization of nucleotides
1168	AmpS	P39762	pfkA_T1_Control/ribT_T1_Control	0.279938	0.100967	0.42692	Not significant	Lifestyles	Exponential and early post-exponential lifestyle	Biofilm formation	Other proteins required for biofilm formation
1169	AmpS	P39762	pfkA_T1_Control/ribT_T1_Control	0.279938	0.100967	0.42692	Not significant	Lifestyles	Exponential and early post-exponential lifestyle	Biofilm formation
1170	PurT	P39771	pfkA_T1_Control/ribT_T1_Control	1.04834	0.0068707	0.198727	Not significant	Metabolism	Nucleotide metabolism	Biosynthesis- acquisition of nucleotides	Biosynthesis- acquisition of purine nucleotides
1171	AsnS	P39772	pfkA_T1_Control/ribT_T1_Control	-0.905846	0.445403	0.727994	Not significant	Information processing	Protein synthesis, modification and degradation	Translation	Aminoacyl-tRNA synthetases
1172	GpmI	P39773	pfkA_T1_Control/ribT_T1_Control	-1.78531	0.0215521	0.274848	Not significant	Groups of genes	Essential genes
1173	GpmI	P39773	pfkA_T1_Control/ribT_T1_Control	-1.78531	0.0215521	0.274848	Not significant	Groups of genes	Phosphoproteins	Phosphorylation on a Ser residue
1174	GpmI	P39773	pfkA_T1_Control/ribT_T1_Control	-1.78531	0.0215521	0.274848	Not significant	Metabolism	Carbon metabolism	Carbon core metabolism	Glycolysis
1175	GpmI	P39773	pfkA_T1_Control/ribT_T1_Control	-1.78531	0.0215521	0.274848	Not significant	Metabolism	Carbon metabolism	Carbon core metabolism	Gluconeogenesis
1176	ClpY	P39778	pfkA_T1_Control/ribT_T1_Control	0.00724541	0.976716	0.987449	Not significant	Information processing	Protein synthesis, modification and degradation	Proteolysis	Additional proteins involved in proteolysis
1177	CodY	P39779	pfkA_T1_Control/ribT_T1_Control	-0.832426	0.569872	0.793031	Not significant	Information processing	Regulation of gene expression	Transcription factors and their control	Transcription factors- other
1178	CodY	P39779	pfkA_T1_Control/ribT_T1_Control	-0.832426	0.569872	0.793031	Not significant	Information processing	Regulation of gene expression	Regulators of core metabolism
1179	CodY	P39779	pfkA_T1_Control/ribT_T1_Control	-0.832426	0.569872	0.793031	Not significant	Groups of genes	Phosphoproteins	Phosphorylation on a Ser residue
1180	PonA	P39793	pfkA_T1_Control/ribT_T1_Control	0.761569	0.00871757	0.198727	Not significant	Groups of genes	Membrane proteins
1181	PonA	P39793	pfkA_T1_Control/ribT_T1_Control	0.761569	0.00871757	0.198727	Not significant	Lifestyles	Coping with stress	Cell envelope stress proteins (controlled by SigM, V, W, X, Y)
1182	PonA	P39793	pfkA_T1_Control/ribT_T1_Control	0.761569	0.00871757	0.198727	Not significant	Cellular processes	Cell envelope and cell division	Cell wall synthesis	Penicillin-binding proteins
1183	PonA	P39793	pfkA_T1_Control/ribT_T1_Control	0.761569	0.00871757	0.198727	Not significant	Cellular processes	Cell envelope and cell division	Cell shape
1184	CheW	P39802	pfkA_T1_Control/ribT_T1_Control	1.53061	0.116292	0.441027	Not significant	Lifestyles	Exponential and early post-exponential lifestyle	Motility and chemotaxis	Signal transduction in motility and chemotaxis
1185	LicT	P39805	pfkA_T1_Control/ribT_T1_Control	0.283687	0.514361	0.762141	Not significant	Information processing	Regulation of gene expression	RNA binding regulators
1186	LicT	P39805	pfkA_T1_Control/ribT_T1_Control	0.283687	0.514361	0.762141	Not significant	Information processing	Regulation of gene expression	Transcription factors and their control	PRD-type regulators
1187	LicT	P39805	pfkA_T1_Control/ribT_T1_Control	0.283687	0.514361	0.762141	Not significant	Groups of genes	Phosphoproteins	Phosphorylation on a His residue
1188	LicT	P39805	pfkA_T1_Control/ribT_T1_Control	0.283687	0.514361	0.762141	Not significant	Metabolism	Carbon metabolism	Utilization of specific carbon sources	Utilization of beta-glucosides
1189	LicT	P39805	pfkA_T1_Control/ribT_T1_Control	0.283687	0.514361	0.762141	Not significant	Metabolism	Carbon metabolism	Utilization of specific carbon sources	Utilization of other polymeric carbohydrates
1190	FlgK	P39810	pfkA_T1_Control/ribT_T1_Control	1.62867	0.0305506	0.293633	Not significant	Groups of genes	Secreted proteins
1191	FlgK	P39810	pfkA_T1_Control/ribT_T1_Control	1.62867	0.0305506	0.293633	Not significant	Lifestyles	Exponential and early post-exponential lifestyle	Motility and chemotaxis	Flagellar proteins
1192	TopA	P39814	pfkA_T1_Control/ribT_T1_Control	-0.0432039	0.905838	0.970247	Not significant	Information processing	Genetics	DNA condensation- segregation
1193	TopA	P39814	pfkA_T1_Control/ribT_T1_Control	-0.0432039	0.905838	0.970247	Not significant	Groups of genes	Efp-dependent proteins
1194	TopA	P39814	pfkA_T1_Control/ribT_T1_Control	-0.0432039	0.905838	0.970247	Not significant	Groups of genes	Quasi-essential genes
1195	TrmFO	P39815	pfkA_T1_Control/ribT_T1_Control	-0.19243	0.609151	0.816144	Not significant	Information processing	Protein synthesis, modification and degradation	Translation	tRNA modification and maturation
1196	ProA	P39821	pfkA_T1_Control/ribT_T1_Control	0.404969	0.0132264	0.23402	Not significant	Lifestyles	Coping with stress	Coping with hyper-osmotic stress
1197	ProA	P39821	pfkA_T1_Control/ribT_T1_Control	0.404969	0.0132264	0.23402	Not significant	Metabolism	Amino acid - nitrogen metabolism	Biosynthesis- acquisition of amino acids	Biosynthesis- acquisition of proline
1198	GalM	P39840	pfkA_T1_Control/ribT_T1_Control	-0.1108	0.810531	0.920055	Not significant	Metabolism	Carbon metabolism	Utilization of specific carbon sources	Utilization of galactose
1199	YvyI	P39841	pfkA_T1_Control/ribT_T1_Control	0.356066	0.400739	0.701272	Not significant	Metabolism	Carbon metabolism	Utilization of specific carbon sources	Utilization of mannose
1200	AroA	P39912	pfkA_T1_Control/ribT_T1_Control	-1.8143	0.0998666	0.426235	Not significant	Groups of genes	Phosphoproteins	Phosphorylation on an Arg residue
1201	AroA	P39912	pfkA_T1_Control/ribT_T1_Control	-1.8143	0.0998666	0.426235	Not significant	Groups of genes	Phosphoproteins	Phosphorylation on a Ser residue
1202	AroA	P39912	pfkA_T1_Control/ribT_T1_Control	-1.8143	0.0998666	0.426235	Not significant	Groups of genes	Phosphoproteins	Phosphorylation on a Thr residue
1203	AroA	P39912	pfkA_T1_Control/ribT_T1_Control	-1.8143	0.0998666	0.426235	Not significant	Metabolism	Amino acid - nitrogen metabolism	Biosynthesis- acquisition of amino acids	Biosynthesis- acquisition of aromatic amino acids
1204	YtxJ	P39914	pfkA_T1_Control/ribT_T1_Control	-0.175031	0.490648	0.755496	Not significant	Groups of genes	Phosphoproteins	Phosphorylation on either a Ser, Thr or Tyr residue
1205	YtxJ	P39914	pfkA_T1_Control/ribT_T1_Control	-0.175031	0.490648	0.755496	Not significant	Lifestyles	Coping with stress	General stress proteins (controlled by SigB)
1206	RsbU	P40399	pfkA_T1_Control/ribT_T1_Control	-0.355389	0.197018	0.535622	Not significant	Information processing	Protein synthesis, modification and degradation	Protein modification	Protein phosphatases
1207	RsbU	P40399	pfkA_T1_Control/ribT_T1_Control	-0.355389	0.197018	0.535622	Not significant	Information processing	Regulation of gene expression	Sigma factors and their control	Control of sigma factors
1208	YxxD	P40737	pfkA_T1_Control/ribT_T1_Control	-0.0272768	0.932099	0.973656	Not significant	Groups of genes	Essential genes
1209	YxxD	P40737	pfkA_T1_Control/ribT_T1_Control	-0.0272768	0.932099	0.973656	Not significant	Lifestyles	Coping with stress	Toxins, antitoxins and immunity against toxins	Type 2 TA systems
1210	BglH	P40740	pfkA_T1_Control/ribT_T1_Control	-2.21033	0.00276314	0.157578	Not significant	Metabolism	Carbon metabolism	Utilization of specific carbon sources	Utilization of beta-glucosides
1211	PbpD	P40750	pfkA_T1_Control/ribT_T1_Control	0.109152	0.741688	0.884889	Not significant	Groups of genes	Membrane proteins
1212	PbpD	P40750	pfkA_T1_Control/ribT_T1_Control	0.109152	0.741688	0.884889	Not significant	Cellular processes	Cell envelope and cell division	Cell wall synthesis	Penicillin-binding proteins
1213	CwlO	P40767	pfkA_T1_Control/ribT_T1_Control	-0.086514	0.862475	0.946256	Not significant	Groups of genes	Secreted proteins
1214	CwlO	P40767	pfkA_T1_Control/ribT_T1_Control	-0.086514	0.862475	0.946256	Not significant	Cellular processes	Cell envelope and cell division	Cell wall degradation- turnover	Autolysis
1215	CwlO	P40767	pfkA_T1_Control/ribT_T1_Control	-0.086514	0.862475	0.946256	Not significant	Cellular processes	Cell envelope and cell division	Cell wall synthesis	Autolytic activity required for peptidoglycan synthesis (cell elongation)
1216	CwlO	P40767	pfkA_T1_Control/ribT_T1_Control	-0.086514	0.862475	0.946256	Not significant	Cellular processes	Cell envelope and cell division	Cell wall degradation- turnover	Endopeptidases
1217	MurC	P40778	pfkA_T1_Control/ribT_T1_Control	0.0272017	0.948146	0.978873	Not significant	Groups of genes	Essential genes
1218	MurC	P40778	pfkA_T1_Control/ribT_T1_Control	0.0272017	0.948146	0.978873	Not significant	Metabolism	Additional metabolic pathways	Biosynthesis of cell wall components	Biosynthesis of peptidoglycan
1219	MurC	P40778	pfkA_T1_Control/ribT_T1_Control	0.0272017	0.948146	0.978873	Not significant	Cellular processes	Cell envelope and cell division	Cell wall synthesis	Biosynthesis of peptidoglycan
1220	YtxG	P40779	pfkA_T1_Control/ribT_T1_Control	0.52997	0.146487	0.470121	Not significant	Groups of genes	Membrane proteins
1221	YtxG	P40779	pfkA_T1_Control/ribT_T1_Control	0.52997	0.146487	0.470121	Not significant	Lifestyles	Coping with stress	General stress proteins (controlled by SigB)
1222	YtxH	P40780	pfkA_T1_Control/ribT_T1_Control	0.578364	0.195034	0.534577	Not significant	Groups of genes	Phosphoproteins	Phosphorylation on an Arg residue
1223	YtxH	P40780	pfkA_T1_Control/ribT_T1_Control	0.578364	0.195034	0.534577	Not significant	Lifestyles	Coping with stress	General stress proteins (controlled by SigB)
1224	Pgk	P40924	pfkA_T1_Control/ribT_T1_Control	-1.21925	0.0778634	0.402943	Not significant	Information processing	Genetics	Newly identified competence genes
1225	Pgk	P40924	pfkA_T1_Control/ribT_T1_Control	-1.21925	0.0778634	0.402943	Not significant	Groups of genes	Phosphoproteins	Phosphorylation on a Thr residue
1226	Pgk	P40924	pfkA_T1_Control/ribT_T1_Control	-1.21925	0.0778634	0.402943	Not significant	Groups of genes	Phosphoproteins	Phosphorylation on a Ser residue
1227	Pgk	P40924	pfkA_T1_Control/ribT_T1_Control	-1.21925	0.0778634	0.402943	Not significant	Groups of genes	Universally conserved proteins
1228	Pgk	P40924	pfkA_T1_Control/ribT_T1_Control	-1.21925	0.0778634	0.402943	Not significant	Metabolism	Carbon metabolism	Carbon core metabolism	Glycolysis
1229	Pgk	P40924	pfkA_T1_Control/ribT_T1_Control	-1.21925	0.0778634	0.402943	Not significant	Metabolism	Carbon metabolism	Carbon core metabolism	Gluconeogenesis
1230	Pgk	P40924	pfkA_T1_Control/ribT_T1_Control	-1.21925	0.0778634	0.402943	Not significant	Metabolism	Electron transport and ATP synthesis	ATP synthesis	Substrate-level phosphorylation
1231	RplV	P42060	pfkA_T1_Control/ribT_T1_Control	-0.740012	0.513047	0.762141	Not significant	Information processing	Protein synthesis, modification and degradation	Translation	Ribosomal proteins
1232	RplV	P42060	pfkA_T1_Control/ribT_T1_Control	-0.740012	0.513047	0.762141	Not significant	Groups of genes	Phosphoproteins	Phosphorylation on an Arg residue
1233	HutI	P42084	pfkA_T1_Control/ribT_T1_Control	-0.44469	0.641372	0.829972	Not significant	Metabolism	Amino acid - nitrogen metabolism	Utilization of amino acids	Utilization of histidine
1234	Xpt	P42085	pfkA_T1_Control/ribT_T1_Control	0.482652	0.0318988	0.294217	Not significant	Information processing	Targets of second messengers	Targets of (p)ppGpp
1235	Xpt	P42085	pfkA_T1_Control/ribT_T1_Control	0.482652	0.0318988	0.294217	Not significant	Metabolism	Nucleotide metabolism	Biosynthesis- acquisition of nucleotides	Purine salvage and interconversion
1236	Era	P42182	pfkA_T1_Control/ribT_T1_Control	0.145824	0.614015	0.821332	Not significant	Information processing	Protein synthesis, modification and degradation	Translation	Ribosome assembly
1237	Era	P42182	pfkA_T1_Control/ribT_T1_Control	0.145824	0.614015	0.821332	Not significant	Information processing	Targets of second messengers	Targets of (p)ppGpp
1238	Era	P42182	pfkA_T1_Control/ribT_T1_Control	0.145824	0.614015	0.821332	Not significant	Groups of genes	Essential genes
1239	Era	P42182	pfkA_T1_Control/ribT_T1_Control	0.145824	0.614015	0.821332	Not significant	Groups of genes	GTP-binding proteins
1240	TcyA	P42199	pfkA_T1_Control/ribT_T1_Control	0.295296	0.316721	0.638988	Not significant	Groups of genes	Membrane proteins
1241	TcyA	P42199	pfkA_T1_Control/ribT_T1_Control	0.295296	0.316721	0.638988	Not significant	Metabolism	Amino acid - nitrogen metabolism	Biosynthesis- acquisition of amino acids	Biosynthesis- acquisition of cysteine
1242	TcyA	P42199	pfkA_T1_Control/ribT_T1_Control	0.295296	0.316721	0.638988	Not significant	Cellular processes	Transporters	ABC transporters	Importers
1243	YcbG	P42239	pfkA_T1_Control/ribT_T1_Control	0.764132	0.158662	0.48858	Not significant	Information processing	Regulation of gene expression	Transcription factors and their control	Transcription factors- other
1244	YcbG	P42239	pfkA_T1_Control/ribT_T1_Control	0.764132	0.158662	0.48858	Not significant	Metabolism	Carbon metabolism	Utilization of specific carbon sources	Utilization of glucarate-galactarate
1245	YxiF	P42298	pfkA_T1_Control/ribT_T1_Control	0.00381197	0.974501	0.986414	Not significant	Groups of genes	Proteins of unknown function
1246	YxiG	P42299	pfkA_T1_Control/ribT_T1_Control	0.668187	0.0662116	0.386079	Not significant	Groups of genes	Proteins of unknown function
1247	DbpA	P42305	pfkA_T1_Control/ribT_T1_Control	-0.269643	0.493611	0.755496	Not significant	Information processing	Protein synthesis, modification and degradation	Translation	Translation- other
1248	DbpA	P42305	pfkA_T1_Control/ribT_T1_Control	-0.269643	0.493611	0.755496	Not significant	Information processing	RNA synthesis and degradation	DEAD-box RNA helicases
1249	YxjG	P42318	pfkA_T1_Control/ribT_T1_Control	1.33454	0.084079	0.410445	Not significant	Metabolism	Amino acid - nitrogen metabolism	Biosynthesis- acquisition of amino acids	Biosynthesis- acquisition of methionine- S-adenosylmethionine- based on similarity
1250	YckB	P42400	pfkA_T1_Control/ribT_T1_Control	0.00249021	0.993552	0.994622	Not significant	Groups of genes	Membrane proteins
1251	YckB	P42400	pfkA_T1_Control/ribT_T1_Control	0.00249021	0.993552	0.994622	Not significant	Cellular processes	Transporters	ABC transporters	Unknown ABC transporters
1252	RsbRA	P42409	pfkA_T1_Control/ribT_T1_Control	-0.0306465	0.901698	0.969227	Not significant	Information processing	Regulation of gene expression	Sigma factors and their control	Control of sigma factors
1253	RsbRA	P42409	pfkA_T1_Control/ribT_T1_Control	-0.0306465	0.901698	0.969227	Not significant	Groups of genes	Phosphoproteins	Phosphorylation on a Thr residue
1254	IolA	P42412	pfkA_T1_Control/ribT_T1_Control	-0.69884	0.24419	0.582679	Not significant	Metabolism	Carbon metabolism	Utilization of specific carbon sources	Utilization of inositol
1255	IolB	P42413	pfkA_T1_Control/ribT_T1_Control	0.00634478	0.986619	0.994622	Not significant	Metabolism	Carbon metabolism	Utilization of specific carbon sources	Utilization of inositol
1256	IolC	P42414	pfkA_T1_Control/ribT_T1_Control	-1.77346	0.00912033	0.198727	Not significant	Metabolism	Carbon metabolism	Utilization of specific carbon sources	Utilization of inositol
1257	IolD	P42415	pfkA_T1_Control/ribT_T1_Control	-0.587992	0.158419	0.48858	Not significant	Metabolism	Carbon metabolism	Utilization of specific carbon sources	Utilization of inositol
1258	IolH	P42418	pfkA_T1_Control/ribT_T1_Control	-0.0425082	0.972061	0.986414	Not significant	Metabolism	Carbon metabolism	Utilization of specific carbon sources	Utilization of inositol
1259	IolI	P42419	pfkA_T1_Control/ribT_T1_Control	-0.382236	0.662822	0.840454	Not significant	Metabolism	Carbon metabolism	Utilization of specific carbon sources	Utilization of inositol
1260	IolJ	P42420	pfkA_T1_Control/ribT_T1_Control	0.778411	0.13887	0.457521	Not significant	Metabolism	Carbon metabolism	Utilization of specific carbon sources	Utilization of inositol
1261	RplB	P42919	pfkA_T1_Control/ribT_T1_Control	-2.00377	0.282985	0.614991	Not significant	Information processing	Protein synthesis, modification and degradation	Translation	Ribosomal proteins
1262	RplB	P42919	pfkA_T1_Control/ribT_T1_Control	-2.00377	0.282985	0.614991	Not significant	Groups of genes	Essential genes
1263	RplB	P42919	pfkA_T1_Control/ribT_T1_Control	-2.00377	0.282985	0.614991	Not significant	Groups of genes	Universally conserved proteins
1264	RplC	P42920	pfkA_T1_Control/ribT_T1_Control	-1.20899	0.0362522	0.303818	Not significant	Information processing	Protein synthesis, modification and degradation	Translation	Ribosomal proteins
1265	RplC	P42920	pfkA_T1_Control/ribT_T1_Control	-1.20899	0.0362522	0.303818	Not significant	Groups of genes	Essential genes
1266	RplC	P42920	pfkA_T1_Control/ribT_T1_Control	-1.20899	0.0362522	0.303818	Not significant	Groups of genes	Universally conserved proteins
1267	RplD	P42921	pfkA_T1_Control/ribT_T1_Control	-1.10201	0.542292	0.772309	Not significant	Information processing	Protein synthesis, modification and degradation	Translation	Ribosomal proteins
1268	RplD	P42921	pfkA_T1_Control/ribT_T1_Control	-1.10201	0.542292	0.772309	Not significant	Groups of genes	Essential genes
1269	RplJ	P42923	pfkA_T1_Control/ribT_T1_Control	0.592791	0.741214	0.884889	Not significant	Information processing	Protein synthesis, modification and degradation	Translation	Ribosomal proteins
1270	RplJ	P42923	pfkA_T1_Control/ribT_T1_Control	0.592791	0.741214	0.884889	Not significant	Groups of genes	Essential genes
1271	RplW	P42924	pfkA_T1_Control/ribT_T1_Control	-1.65688	0.596717	0.80997	Not significant	Information processing	Protein synthesis, modification and degradation	Translation	Ribosomal proteins
1272	RplW	P42924	pfkA_T1_Control/ribT_T1_Control	-1.65688	0.596717	0.80997	Not significant	Groups of genes	Phosphoproteins	Phosphorylation on an Arg residue
1273	YslB	P42955	pfkA_T1_Control/ribT_T1_Control	0.113106	0.663849	0.840469	Not significant	Groups of genes	Proteins of unknown function
1274	YcsA	P42958	pfkA_T1_Control/ribT_T1_Control	-1.47838	0.0498186	0.342333	Not significant	Groups of genes	Poorly characterized - putative enzymes
1275	YcsE	P42962	pfkA_T1_Control/ribT_T1_Control	-0.222918	0.822507	0.922693	Not significant	Metabolism	Additional metabolic pathways	Biosynthesis of cofactors	Biosynthesis- acquisition of riboflavin- FAD
1276	YcsF	P42963	pfkA_T1_Control/ribT_T1_Control	0.456079	0.316083	0.638988	Not significant	Metabolism	Detoxification reactions
1277	PbpC	P42971	pfkA_T1_Control/ribT_T1_Control	0.536706	0.0432902	0.319436	Not significant	Groups of genes	Secreted proteins
1278	PbpC	P42971	pfkA_T1_Control/ribT_T1_Control	0.536706	0.0432902	0.319436	Not significant	Cellular processes	Cell envelope and cell division	Cell wall synthesis	Penicillin-binding proteins
1279	YcsN	P42972	pfkA_T1_Control/ribT_T1_Control	-0.318431	0.643332	0.829972	Not significant	Groups of genes	Poorly characterized - putative enzymes
1280	BglA	P42973	pfkA_T1_Control/ribT_T1_Control	0.254197	0.137164	0.457521	Not significant	Metabolism	Carbon metabolism	Utilization of specific carbon sources	Utilization of beta-glucosides
1281	AhpF	P42974	pfkA_T1_Control/ribT_T1_Control	-0.0977579	0.635092	0.829972	Not significant	Groups of genes	Phosphoproteins	Phosphorylation on a Tyr residue
1282	AhpF	P42974	pfkA_T1_Control/ribT_T1_Control	-0.0977579	0.635092	0.829972	Not significant	Groups of genes	Phosphoproteins	Phosphorylation on a Ser residue
1283	AhpF	P42974	pfkA_T1_Control/ribT_T1_Control	-0.0977579	0.635092	0.829972	Not significant	Groups of genes	Phosphoproteins	Phosphorylation on an Arg residue
1284	AhpF	P42974	pfkA_T1_Control/ribT_T1_Control	-0.0977579	0.635092	0.829972	Not significant	Groups of genes	Membrane proteins
1285	AhpF	P42974	pfkA_T1_Control/ribT_T1_Control	-0.0977579	0.635092	0.829972	Not significant	Lifestyles	Coping with stress	Resistance against oxidative and electrophile stress
1286	DapB	P42976	pfkA_T1_Control/ribT_T1_Control	0.0318355	0.869519	0.950394	Not significant	Groups of genes	Essential genes
1287	DapB	P42976	pfkA_T1_Control/ribT_T1_Control	0.0318355	0.869519	0.950394	Not significant	Metabolism	Additional metabolic pathways	Biosynthesis of cell wall components	Biosynthesis of peptidoglycan
1288	DapB	P42976	pfkA_T1_Control/ribT_T1_Control	0.0318355	0.869519	0.950394	Not significant	Metabolism	Amino acid - nitrogen metabolism	Biosynthesis- acquisition of amino acids	Biosynthesis- acquisition of lysine- threonine
1289	DapB	P42976	pfkA_T1_Control/ribT_T1_Control	0.0318355	0.869519	0.950394	Not significant	Cellular processes	Cell envelope and cell division	Cell wall synthesis	Biosynthesis of peptidoglycan
1290	MgsA	P42980	pfkA_T1_Control/ribT_T1_Control	0.528428	0.188724	0.526141	Not significant	Metabolism	Carbon metabolism	Carbon core metabolism	Glycolysis
1291	BshA	P42982	pfkA_T1_Control/ribT_T1_Control	-0.0543572	0.837437	0.93182	Not significant	Lifestyles	Coping with stress	Resistance against oxidative and electrophile stress
1292	BshA	P42982	pfkA_T1_Control/ribT_T1_Control	-0.0543572	0.837437	0.93182	Not significant	Metabolism	Additional metabolic pathways	Miscellaneous metabolic pathways	Biosynthesis of bacillithiol
1293	SpoVS	P45693	pfkA_T1_Control/ribT_T1_Control	0.819163	0.21517	0.560522	Not significant	Lifestyles	Sporulation	Sporulation- other
1294	Tkt	P45694	pfkA_T1_Control/ribT_T1_Control	-0.920773	0.393848	0.695322	Not significant	Groups of genes	Phosphoproteins	Phosphorylation on either a Ser, Thr or Tyr residue
1295	Tkt	P45694	pfkA_T1_Control/ribT_T1_Control	-0.920773	0.393848	0.695322	Not significant	Metabolism	Carbon metabolism	Carbon core metabolism	Pentose phosphate pathway
1296	DhbB	P45743	pfkA_T1_Control/ribT_T1_Control	0.256805	0.697481	0.862173	Not significant	Lifestyles	Exponential and early post-exponential lifestyle	Biofilm formation	Other proteins required for biofilm formation
1297	DhbB	P45743	pfkA_T1_Control/ribT_T1_Control	0.256805	0.697481	0.862173	Not significant	Metabolism	Additional metabolic pathways	Iron metabolism	Acquisition of iron - Other
1298	DhbB	P45743	pfkA_T1_Control/ribT_T1_Control	0.256805	0.697481	0.862173	Not significant	Cellular processes	Homeostasis	Acquisition of iron	Acquisition of iron - Other
1299	PrfA	P45872	pfkA_T1_Control/ribT_T1_Control	-0.314675	0.677234	0.85091	Not significant	Information processing	Protein synthesis, modification and degradation	Translation	Translation factors
1300	PrfA	P45872	pfkA_T1_Control/ribT_T1_Control	-0.314675	0.677234	0.85091	Not significant	Groups of genes	Essential genes
1301	YqaP	P45913	pfkA_T1_Control/ribT_T1_Control	0.663266	0.0259225	0.274848	Not significant	Prophages and mobile genetic elements	Prophages	Skin element
1302	YqcF	P45941	pfkA_T1_Control/ribT_T1_Control	1.19129	0.0167812	0.272447	Not significant	Groups of genes	Essential genes
1303	YqcF	P45941	pfkA_T1_Control/ribT_T1_Control	1.19129	0.0167812	0.272447	Not significant	Lifestyles	Coping with stress	Toxins, antitoxins and immunity against toxins	Type 2 TA systems
1304	YqcF	P45941	pfkA_T1_Control/ribT_T1_Control	1.19129	0.0167812	0.272447	Not significant	Prophages and mobile genetic elements	Prophages	Skin element
1305	HtpG	P46208	pfkA_T1_Control/ribT_T1_Control	-0.471591	0.116522	0.441027	Not significant	Information processing	Protein synthesis, modification and degradation	Chaperones- protein folding
1306	HtpG	P46208	pfkA_T1_Control/ribT_T1_Control	-0.471591	0.116522	0.441027	Not significant	Lifestyles	Coping with stress	Heat shock proteins
1307	CinA	P46323	pfkA_T1_Control/ribT_T1_Control	0.0937189	0.533403	0.768101	Not significant	Groups of genes	Proteins of unknown function
1308	IolS	P46336	pfkA_T1_Control/ribT_T1_Control	1.37463	0.00286766	0.157578	Not significant	Metabolism	Carbon metabolism	Utilization of specific carbon sources	Utilization of inositol
1309	IolR	P46337	pfkA_T1_Control/ribT_T1_Control	-0.0644915	0.784479	0.905926	Not significant	Information processing	Regulation of gene expression	Transcription factors and their control	Transcription factors- other
1310	IolR	P46337	pfkA_T1_Control/ribT_T1_Control	-0.0644915	0.784479	0.905926	Not significant	Metabolism	Carbon metabolism	Utilization of specific carbon sources	Utilization of inositol
1311	PhoH	P46343	pfkA_T1_Control/ribT_T1_Control	-0.00625559	0.955021	0.982307	Not significant	Groups of genes	Poorly characterized - putative enzymes
1312	Drm	P46353	pfkA_T1_Control/ribT_T1_Control	-1.20745	0.295287	0.6183	Not significant	Groups of genes	Phosphoproteins	Phosphorylation on a Thr residue
1313	Drm	P46353	pfkA_T1_Control/ribT_T1_Control	-1.20745	0.295287	0.6183	Not significant	Metabolism	Nucleotide metabolism	Utilization of nucleotides
1314	PunA	P46354	pfkA_T1_Control/ribT_T1_Control	-0.553729	0.384301	0.691743	Not significant	Groups of genes	Phosphoproteins	Phosphorylation on a Ser residue
1315	PunA	P46354	pfkA_T1_Control/ribT_T1_Control	-0.553729	0.384301	0.691743	Not significant	Metabolism	Nucleotide metabolism	Biosynthesis- acquisition of nucleotides	Purine salvage and interconversion
1316	RplF	P46898	pfkA_T1_Control/ribT_T1_Control	-2.07843	0.0801331	0.405496	Not significant	Information processing	Protein synthesis, modification and degradation	Translation	Ribosomal proteins
1317	RplF	P46898	pfkA_T1_Control/ribT_T1_Control	-2.07843	0.0801331	0.405496	Not significant	Groups of genes	Essential genes
1318	RplF	P46898	pfkA_T1_Control/ribT_T1_Control	-2.07843	0.0801331	0.405496	Not significant	Groups of genes	Universally conserved proteins
1319	RplR	P46899	pfkA_T1_Control/ribT_T1_Control	-0.40605	0.292338	0.6183	Not significant	Information processing	Protein synthesis, modification and degradation	Translation	Ribosomal proteins
1320	RplR	P46899	pfkA_T1_Control/ribT_T1_Control	-0.40605	0.292338	0.6183	Not significant	Groups of genes	Essential genes
1321	RplR	P46899	pfkA_T1_Control/ribT_T1_Control	-0.40605	0.292338	0.6183	Not significant	Groups of genes	Universally conserved proteins
1322	ArgS	P46906	pfkA_T1_Control/ribT_T1_Control	-0.494331	0.113021	0.438241	Not significant	Information processing	Protein synthesis, modification and degradation	Translation	Aminoacyl-tRNA synthetases
1323	ArgS	P46906	pfkA_T1_Control/ribT_T1_Control	-0.494331	0.113021	0.438241	Not significant	Groups of genes	Essential genes
1324	ArgS	P46906	pfkA_T1_Control/ribT_T1_Control	-0.494331	0.113021	0.438241	Not significant	Groups of genes	Universally conserved proteins
1325	QcrA	P46911	pfkA_T1_Control/ribT_T1_Control	0.710016	0.122037	0.448216	Not significant	Groups of genes	Membrane proteins
1326	QcrA	P46911	pfkA_T1_Control/ribT_T1_Control	0.710016	0.122037	0.448216	Not significant	Metabolism	Electron transport and ATP synthesis	Respiration	Respiration- other
1327	GpsA	P46919	pfkA_T1_Control/ribT_T1_Control	0.192323	0.365438	0.681878	Not significant	Information processing	Genetics	Newly identified competence genes
1328	GpsA	P46919	pfkA_T1_Control/ribT_T1_Control	0.192323	0.365438	0.681878	Not significant	Lifestyles	Exponential and early post-exponential lifestyle	Biofilm formation	Other proteins required for biofilm formation
1329	GpsA	P46919	pfkA_T1_Control/ribT_T1_Control	0.192323	0.365438	0.681878	Not significant	Metabolism	Lipid metabolism	Biosynthesis of lipids	Biosynthesis of phospholipids
1330	OpuAA	P46920	pfkA_T1_Control/ribT_T1_Control	0.664798	0.00802678	0.198727	Not significant	Groups of genes	Membrane proteins
1331	OpuAA	P46920	pfkA_T1_Control/ribT_T1_Control	0.664798	0.00802678	0.198727	Not significant	Lifestyles	Coping with stress	Coping with hyper-osmotic stress
1332	OpuAA	P46920	pfkA_T1_Control/ribT_T1_Control	0.664798	0.00802678	0.198727	Not significant	Cellular processes	Transporters	ABC transporters	Importers
1333	Efp	P49778	pfkA_T1_Control/ribT_T1_Control	1.65928	0.103027	0.428675	Not significant	Information processing	Protein synthesis, modification and degradation	Translation	Translation factors
1334	Efp	P49778	pfkA_T1_Control/ribT_T1_Control	1.65928	0.103027	0.428675	Not significant	Lifestyles	Exponential and early post-exponential lifestyle	Swarming
1335	AccB	P49786	pfkA_T1_Control/ribT_T1_Control	0.438969	0.541586	0.772309	Not significant	Groups of genes	Essential genes
1336	AccB	P49786	pfkA_T1_Control/ribT_T1_Control	0.438969	0.541586	0.772309	Not significant	Metabolism	Lipid metabolism	Biosynthesis of lipids	Biosynthesis of fatty acids
1337	AccC1	P49787	pfkA_T1_Control/ribT_T1_Control	0.226796	0.284816	0.615339	Not significant	Groups of genes	Essential genes
1338	AccC1	P49787	pfkA_T1_Control/ribT_T1_Control	0.226796	0.284816	0.615339	Not significant	Metabolism	Lipid metabolism	Biosynthesis of lipids	Biosynthesis of fatty acids
1339	Mdh	P49814	pfkA_T1_Control/ribT_T1_Control	-0.797825	0.497063	0.755496	Not significant	Groups of genes	Phosphoproteins	Phosphorylation on a Ser residue
1340	Mdh	P49814	pfkA_T1_Control/ribT_T1_Control	-0.797825	0.497063	0.755496	Not significant	Groups of genes	Phosphoproteins	Phosphorylation on an Arg residue
1341	Mdh	P49814	pfkA_T1_Control/ribT_T1_Control	-0.797825	0.497063	0.755496	Not significant	Groups of genes	Membrane proteins
1342	Mdh	P49814	pfkA_T1_Control/ribT_T1_Control	-0.797825	0.497063	0.755496	Not significant	Metabolism	Carbon metabolism	Carbon core metabolism	TCA cycle
1343	MutS	P49849	pfkA_T1_Control/ribT_T1_Control	0.227211	0.460925	0.74024	Not significant	Information processing	Genetics	DNA repair- recombination	Mismatch repair (MMR)
1344	MutS	P49849	pfkA_T1_Control/ribT_T1_Control	0.227211	0.460925	0.74024	Not significant	Information processing	Genetics	DNA repair- recombination
1345	NrdE	P50620	pfkA_T1_Control/ribT_T1_Control	-1.00148	0.0319801	0.294217	Not significant	Groups of genes	Essential genes
1346	NrdE	P50620	pfkA_T1_Control/ribT_T1_Control	-1.00148	0.0319801	0.294217	Not significant	Metabolism	Nucleotide metabolism	Biosynthesis- acquisition of nucleotides	Biosynthesis- acquisition of nucleotides- other
1347	NrdF	P50621;O30601	pfkA_T1_Control/ribT_T1_Control	-0.973867	0.138599	0.457521	Not significant
1348	GudB	P50735	pfkA_T1_Control/ribT_T1_Control	-0.304226	0.877932	0.952723	Not significant	Information processing	Regulation of gene expression	Transcription factors and their control	Control of transcription factor (other than two-component system)
1349	GudB	P50735	pfkA_T1_Control/ribT_T1_Control	-0.304226	0.877932	0.952723	Not significant	Information processing	Regulation of gene expression	Trigger enzyme	Trigger enzymes that control gene expression by protein-protein interaction with transcription factors
1350	GudB	P50735	pfkA_T1_Control/ribT_T1_Control	-0.304226	0.877932	0.952723	Not significant	Groups of genes	Phosphoproteins	Phosphorylation on an Arg residue
1351	GudB	P50735	pfkA_T1_Control/ribT_T1_Control	-0.304226	0.877932	0.952723	Not significant	Metabolism	Amino acid - nitrogen metabolism	Utilization of amino acids	Utilization of glutamine- glutamate
1352	YpdA	P50736	pfkA_T1_Control/ribT_T1_Control	-0.596253	0.134688	0.457521	Not significant	Lifestyles	Coping with stress	Resistance against oxidative and electrophile stress
1353	YpvA	P50831	pfkA_T1_Control/ribT_T1_Control	-0.345996	0.260974	0.595048	Not significant	Information processing	Genetics	DNA repair- recombination- based on similarity
1354	YpsC	P50840	pfkA_T1_Control/ribT_T1_Control	-0.0202324	0.967133	0.986414	Not significant	Information processing	Protein synthesis, modification and degradation	Translation	rRNA modification and maturation- based on similarity
1355	KduI	P50843	pfkA_T1_Control/ribT_T1_Control	-0.406008	0.526887	0.765069	Not significant	Metabolism	Carbon metabolism	Utilization of specific carbon sources	Utilization of hexuronate
1356	YpwA	P50848	pfkA_T1_Control/ribT_T1_Control	0.26181	0.51802	0.764564	Not significant	Information processing	Protein synthesis, modification and degradation	Proteolysis	Additional proteins involved in proteolysis
1357	Pnp	P50849	pfkA_T1_Control/ribT_T1_Control	-1.32968	0.0636412	0.381242	Not significant	Information processing	Genetics	DNA repair- recombination	Other proteins
1358	Pnp	P50849	pfkA_T1_Control/ribT_T1_Control	-1.32968	0.0636412	0.381242	Not significant	Information processing	Genetics	Genetic competence
1359	Pnp	P50849	pfkA_T1_Control/ribT_T1_Control	-1.32968	0.0636412	0.381242	Not significant	Information processing	Genetics	DNA repair- recombination
1360	Pnp	P50849	pfkA_T1_Control/ribT_T1_Control	-1.32968	0.0636412	0.381242	Not significant	Information processing	RNA synthesis and degradation	RNases	Exoribonucleases
1361	Pnp	P50849	pfkA_T1_Control/ribT_T1_Control	-1.32968	0.0636412	0.381242	Not significant	Lifestyles	Exponential and early post-exponential lifestyle	Genetic competence
1362	SalA	P50863	pfkA_T1_Control/ribT_T1_Control	-0.685719	0.0724813	0.402923	Not significant	Information processing	Regulation of gene expression	Transcription factors and their control	Control of transcription factor (other than two-component system)
1363	SalA	P50863	pfkA_T1_Control/ribT_T1_Control	-0.685719	0.0724813	0.402923	Not significant	Information processing	Regulation of gene expression	Transition state regulators
1364	ClpX	P50866	pfkA_T1_Control/ribT_T1_Control	0.272071	0.79403	0.910605	Not significant	Information processing	Protein synthesis, modification and degradation	Proteolysis	Additional proteins involved in proteolysis
1365	CspD	P51777	pfkA_T1_Control/ribT_T1_Control	-0.109162	0.849885	0.938523	Not significant	Information processing	RNA synthesis and degradation	Transcription	Transcription elongation- termination
1366	CspD	P51777	pfkA_T1_Control/ribT_T1_Control	-0.109162	0.849885	0.938523	Not significant	Information processing	RNA synthesis and degradation	RNA chaperones
1367	CspD	P51777	pfkA_T1_Control/ribT_T1_Control	-0.109162	0.849885	0.938523	Not significant	Lifestyles	Coping with stress	Cold stress proteins
1368	IlvD	P51785	pfkA_T1_Control/ribT_T1_Control	0.163095	0.697652	0.862173	Not significant	Metabolism	Amino acid - nitrogen metabolism	Biosynthesis- acquisition of amino acids	Biosynthesis- acquisition of branched-chain amino acids
1369	FabG	P51831	pfkA_T1_Control/ribT_T1_Control	0.518341	0.225045	0.571585	Not significant	Groups of genes	Essential genes
1370	FabG	P51831	pfkA_T1_Control/ribT_T1_Control	0.518341	0.225045	0.571585	Not significant	Metabolism	Lipid metabolism	Biosynthesis of lipids	Biosynthesis of fatty acids
1371	Rnc	P51833	pfkA_T1_Control/ribT_T1_Control	-0.418377	0.13117	0.456687	Not significant	Information processing	Protein synthesis, modification and degradation	Translation	rRNA modification and maturation
1372	Rnc	P51833	pfkA_T1_Control/ribT_T1_Control	-0.418377	0.13117	0.456687	Not significant	Information processing	Protein synthesis, modification and degradation	Protein secretion
1373	Rnc	P51833	pfkA_T1_Control/ribT_T1_Control	-0.418377	0.13117	0.456687	Not significant	Information processing	RNA synthesis and degradation	RNases	Endoribonucleases
1374	Rnc	P51833	pfkA_T1_Control/ribT_T1_Control	-0.418377	0.13117	0.456687	Not significant	Groups of genes	Essential genes
1375	Smc	P51834	pfkA_T1_Control/ribT_T1_Control	-0.570579	0.277254	0.608928	Not significant	Information processing	Genetics	DNA condensation- segregation
1376	Smc	P51834	pfkA_T1_Control/ribT_T1_Control	-0.570579	0.277254	0.608928	Not significant	Groups of genes	Essential genes
1377	FtsY	P51835	pfkA_T1_Control/ribT_T1_Control	0.141371	0.801467	0.917863	Not significant	Information processing	Protein synthesis, modification and degradation	Protein secretion
1378	FtsY	P51835	pfkA_T1_Control/ribT_T1_Control	0.141371	0.801467	0.917863	Not significant	Groups of genes	Essential genes
1379	FtsY	P51835	pfkA_T1_Control/ribT_T1_Control	0.141371	0.801467	0.917863	Not significant	Groups of genes	Membrane proteins
1380	FtsY	P51835	pfkA_T1_Control/ribT_T1_Control	0.141371	0.801467	0.917863	Not significant	Lifestyles	Sporulation	Sporulation proteins	Sporulation proteins- other
1381	PanB	P52996	pfkA_T1_Control/ribT_T1_Control	0.386932	0.615508	0.82142	Not significant	Metabolism	Additional metabolic pathways	Biosynthesis of cofactors	Biosynthesis of coenzyme A
1382	PanC	P52998	pfkA_T1_Control/ribT_T1_Control	-0.722551	0.24163	0.579733	Not significant	Metabolism	Additional metabolic pathways	Biosynthesis of cofactors	Biosynthesis of coenzyme A
1383	AspB	P53001	pfkA_T1_Control/ribT_T1_Control	-0.163757	0.737226	0.884889	Not significant	Metabolism	Amino acid - nitrogen metabolism	Biosynthesis- acquisition of amino acids	Biosynthesis- acquisition of aspartate- asparagine
1384	YpbR	P54159	pfkA_T1_Control/ribT_T1_Control	-0.291815	0.624162	0.824923	Not significant	Groups of genes	Membrane proteins
1385	YpbR	P54159	pfkA_T1_Control/ribT_T1_Control	-0.291815	0.624162	0.824923	Not significant	Cellular processes	Cell envelope and cell division	Membrane dynamics
1386	YpbR	P54159	pfkA_T1_Control/ribT_T1_Control	-0.291815	0.624162	0.824923	Not significant	Cellular processes	Cell envelope and cell division	Cell shape
1387	YpbR	P54159	pfkA_T1_Control/ribT_T1_Control	-0.291815	0.624162	0.824923	Not significant	Cellular processes	Cell envelope and cell division	Cell division	Other genes
1388	MetA	P54167	pfkA_T1_Control/ribT_T1_Control	0.531049	0.0984347	0.4245	Not significant	Lifestyles	Coping with stress	Cell envelope stress proteins (controlled by SigM, V, W, X, Y)
1389	MetA	P54167	pfkA_T1_Control/ribT_T1_Control	0.531049	0.0984347	0.4245	Not significant	Metabolism	Amino acid - nitrogen metabolism	Biosynthesis- acquisition of amino acids	Biosynthesis- acquisition of methionine- S-adenosylmethionine
1390	YpgR	P54169	pfkA_T1_Control/ribT_T1_Control	0.113543	0.65873	0.839099	Not significant	Groups of genes	Proteins of unknown function
1391	YphP	P54170	pfkA_T1_Control/ribT_T1_Control	0.028239	0.930724	0.973656	Not significant	Lifestyles	Coping with stress	Resistance against oxidative and electrophile stress
1392	YpoP	P54182	pfkA_T1_Control/ribT_T1_Control	0.30962	0.302546	0.624707	Not significant	Information processing	Regulation of gene expression	Transcription factors and their control	Transcription factor- other- based on similarity
1393	SodA	P54375	pfkA_T1_Control/ribT_T1_Control	3.04337	0.09613	0.418987	Not significant	Groups of genes	Phosphoproteins	Phosphorylation on a Thr residue
1394	SodA	P54375	pfkA_T1_Control/ribT_T1_Control	3.04337	0.09613	0.418987	Not significant	Lifestyles	Coping with stress	Resistance against oxidative and electrophile stress
1395	SodA	P54375	pfkA_T1_Control/ribT_T1_Control	3.04337	0.09613	0.418987	Not significant	Lifestyles	Coping with stress	General stress proteins (controlled by SigB)
1396	GcvPA	P54376	pfkA_T1_Control/ribT_T1_Control	-0.373443	0.362029	0.681878	Not significant	Metabolism	Amino acid - nitrogen metabolism	Utilization of amino acids	Utilization of threonine- glycine
1397	GcvPB	P54377	pfkA_T1_Control/ribT_T1_Control	-0.502682	0.0725644	0.402923	Not significant	Metabolism	Amino acid - nitrogen metabolism	Utilization of amino acids	Utilization of threonine- glycine
1398	GcvT	P54378	pfkA_T1_Control/ribT_T1_Control	-0.0241481	0.949604	0.978873	Not significant	Metabolism	Amino acid - nitrogen metabolism	Utilization of amino acids	Utilization of threonine- glycine
1399	GlyQ	P54380	pfkA_T1_Control/ribT_T1_Control	-0.306219	0.388577	0.692796	Not significant	Information processing	Protein synthesis, modification and degradation	Translation	Aminoacyl-tRNA synthetases
1400	GlyQ	P54380	pfkA_T1_Control/ribT_T1_Control	-0.306219	0.388577	0.692796	Not significant	Groups of genes	Essential genes
1401	GlyS	P54381	pfkA_T1_Control/ribT_T1_Control	-1.13927	0.0828655	0.409414	Not significant	Information processing	Protein synthesis, modification and degradation	Translation	Aminoacyl-tRNA synthetases
1402	GlyS	P54381	pfkA_T1_Control/ribT_T1_Control	-1.13927	0.0828655	0.409414	Not significant	Groups of genes	Essential genes
1403	FolD	P54382	pfkA_T1_Control/ribT_T1_Control	0.512372	0.285375	0.615339	Not significant	Information processing	Protein synthesis, modification and degradation	Translation	tRNA modification and maturation
1404	YpiA	P54389	pfkA_T1_Control/ribT_T1_Control	-0.572904	0.327	0.651316	Not significant	Groups of genes	Proteins of unknown function
1405	DinG	P54394	pfkA_T1_Control/ribT_T1_Control	0.164698	0.73366	0.884889	Not significant	Information processing	Genetics	DNA repair- recombination
1406	DinG	P54394	pfkA_T1_Control/ribT_T1_Control	0.164698	0.73366	0.884889	Not significant	Information processing	Genetics	DNA repair- recombination	Other proteins
1407	PckA	P54418	pfkA_T1_Control/ribT_T1_Control	0.449222	0.748909	0.885852	Not significant	Metabolism	Carbon metabolism	Carbon core metabolism	Gluconeogenesis
1408	MetK	P54419	pfkA_T1_Control/ribT_T1_Control	-1.99342	0.155989	0.487391	Not significant	Groups of genes	Essential genes
1409	MetK	P54419	pfkA_T1_Control/ribT_T1_Control	-1.99342	0.155989	0.487391	Not significant	Metabolism	Amino acid - nitrogen metabolism	Biosynthesis- acquisition of amino acids	Biosynthesis- acquisition of methionine- S-adenosylmethionine
1410	AsnB	P54420	pfkA_T1_Control/ribT_T1_Control	-0.943504	0.0497561	0.342333	Not significant	Metabolism	Amino acid - nitrogen metabolism	Biosynthesis- acquisition of amino acids	Biosynthesis- acquisition of aspartate- asparagine
1411	WprA	P54423	pfkA_T1_Control/ribT_T1_Control	-0.565673	0.378683	0.684605	Not significant	Information processing	Protein synthesis, modification and degradation	Proteolysis	Protein quality control
1412	WprA	P54423	pfkA_T1_Control/ribT_T1_Control	-0.565673	0.378683	0.684605	Not significant	Groups of genes	Secreted proteins
1413	WprA	P54423	pfkA_T1_Control/ribT_T1_Control	-0.565673	0.378683	0.684605	Not significant	Cellular processes	Cell envelope and cell division	Cell wall- other
1414	YrkL	P54439	pfkA_T1_Control/ribT_T1_Control	0.835667	0.0268873	0.274848	Not significant	Metabolism	Electron transport and ATP synthesis	Electron transport- other- based on similarity
1415	YqeG	P54452	pfkA_T1_Control/ribT_T1_Control	0.189804	0.398325	0.70024	Not significant	Groups of genes	Essential genes
1416	YqeG	P54452	pfkA_T1_Control/ribT_T1_Control	0.189804	0.398325	0.70024	Not significant	Groups of genes	Poorly characterized - putative enzymes
1417	YqeI	P54454	pfkA_T1_Control/ribT_T1_Control	0.802552	0.0743435	0.402923	Not significant	Information processing	Protein synthesis, modification and degradation	Translation	Translation- other- based on similarity
1418	YqeK	P54456	pfkA_T1_Control/ribT_T1_Control	0.857493	0.0444526	0.320059	Not significant	Metabolism	Nucleotide metabolism	Nucleotide metabolism- other
1419	RsfS	P54457	pfkA_T1_Control/ribT_T1_Control	0.0651248	0.785887	0.906288	Not significant	Information processing	Protein synthesis, modification and degradation	Translation	Translation- other
1420	PrmA	P54460	pfkA_T1_Control/ribT_T1_Control	0.389977	0.176716	0.511611	Not significant	Information processing	Protein synthesis, modification and degradation	Protein modification	Protein modification- other
1421	PrmA	P54460	pfkA_T1_Control/ribT_T1_Control	0.389977	0.176716	0.511611	Not significant	Information processing	Protein synthesis, modification and degradation	Translation	Translation- other
1422	PrmA	P54460	pfkA_T1_Control/ribT_T1_Control	0.389977	0.176716	0.511611	Not significant	Lifestyles	Coping with stress	Heat shock proteins
1423	MtaB	P54462	pfkA_T1_Control/ribT_T1_Control	-0.00235174	0.989949	0.994622	Not significant	Information processing	Protein synthesis, modification and degradation	Translation	tRNA modification and maturation
1424	MtaB	P54462	pfkA_T1_Control/ribT_T1_Control	-0.00235174	0.989949	0.994622	Not significant	Lifestyles	Coping with stress	Heat shock proteins
1425	YqeY	P54464	pfkA_T1_Control/ribT_T1_Control	0.241756	0.699784	0.863519	Not significant	Groups of genes	Proteins of unknown function
1426	YqfA	P54466	pfkA_T1_Control/ribT_T1_Control	0.172598	0.632102	0.829972	Not significant	Groups of genes	Membrane proteins
1427	YqfA	P54466	pfkA_T1_Control/ribT_T1_Control	0.172598	0.632102	0.829972	Not significant	Lifestyles	Coping with stress	Resistance against toxins- antibiotics
1428	YqfA	P54466	pfkA_T1_Control/ribT_T1_Control	0.172598	0.632102	0.829972	Not significant	Lifestyles	Coping with stress	Cell envelope stress proteins (controlled by SigM, V, W, X, Y)
1429	YqfA	P54466	pfkA_T1_Control/ribT_T1_Control	0.172598	0.632102	0.829972	Not significant	Cellular processes	Cell envelope and cell division	Membrane dynamics
1430	YqfL	P54470	pfkA_T1_Control/ribT_T1_Control	-0.0483076	0.90293	0.969227	Not significant	Information processing	Regulation of gene expression	Transcription factors and their control	Control of transcription factor (other than two-component system)
1431	YqfL	P54470	pfkA_T1_Control/ribT_T1_Control	-0.0483076	0.90293	0.969227	Not significant	Metabolism	Carbon metabolism	Carbon core metabolism	Gluconeogenesis
1432	YqfO	P54472	pfkA_T1_Control/ribT_T1_Control	0.0714891	0.815673	0.920221	Not significant	Groups of genes	Proteins of unknown function
1433	IspH	P54473	pfkA_T1_Control/ribT_T1_Control	0.27368	0.477492	0.750892	Not significant	Groups of genes	Essential genes
1434	IspH	P54473	pfkA_T1_Control/ribT_T1_Control	0.27368	0.477492	0.750892	Not significant	Metabolism	Lipid metabolism	Biosynthesis of lipids	Biosynthesis of isoprenoids
1435	CshB	P54475	pfkA_T1_Control/ribT_T1_Control	-1.55679	0.0106399	0.214873	Not significant	Information processing	Protein synthesis, modification and degradation	Translation	Ribosome assembly
1436	CshB	P54475	pfkA_T1_Control/ribT_T1_Control	-1.55679	0.0106399	0.214873	Not significant	Information processing	RNA synthesis and degradation	DEAD-box RNA helicases
1437	Nfo	P54476	pfkA_T1_Control/ribT_T1_Control	0.120029	0.888426	0.961246	Not significant	Information processing	Genetics	DNA repair- recombination	A-P endonucleases
1438	Nfo	P54476	pfkA_T1_Control/ribT_T1_Control	0.120029	0.888426	0.961246	Not significant	Information processing	Genetics	DNA repair- recombination
1439	Zur	P54479	pfkA_T1_Control/ribT_T1_Control	0.971002	0.0879681	0.411512	Not significant	Information processing	Regulation of gene expression	Transcription factors and their control	Transcription factors- other
1440	Zur	P54479	pfkA_T1_Control/ribT_T1_Control	0.971002	0.0879681	0.411512	Not significant	Groups of genes	Phosphoproteins	Phosphorylation on either a Ser, Thr or Tyr residue
1441	Zur	P54479	pfkA_T1_Control/ribT_T1_Control	0.971002	0.0879681	0.411512	Not significant	Cellular processes	Homeostasis	Trace metal homeostasis (Cu, Zn, Ni, Mn, Mo)	Zinc
1442	LipM	P54511	pfkA_T1_Control/ribT_T1_Control	0.34884	0.110689	0.43643	Not significant	Metabolism	Additional metabolic pathways	Biosynthesis of cofactors	Biosynthesis and scavenging of lipoic acid
1443	YqhT	P54518	pfkA_T1_Control/ribT_T1_Control	0.396315	0.451609	0.736088	Not significant	Lifestyles	Coping with stress	Coping with hyper-osmotic stress
1444	YqhT	P54518	pfkA_T1_Control/ribT_T1_Control	0.396315	0.451609	0.736088	Not significant	Metabolism	Amino acid - nitrogen metabolism	Utilization of nitrogen sources other than amino acids	Utilization of peptides
1445	YqhY	P54519	pfkA_T1_Control/ribT_T1_Control	0.189129	0.672194	0.845861	Not significant	Groups of genes	Quasi-essential genes
1446	YqhY	P54519	pfkA_T1_Control/ribT_T1_Control	0.189129	0.672194	0.845861	Not significant	Metabolism	Lipid metabolism	Biosynthesis of lipids	Biosynthesis of fatty acids
1447	Dxs	P54523	pfkA_T1_Control/ribT_T1_Control	0.103761	0.650175	0.834643	Not significant	Groups of genes	Essential genes
1448	Dxs	P54523	pfkA_T1_Control/ribT_T1_Control	0.103761	0.650175	0.834643	Not significant	Metabolism	Additional metabolic pathways	Biosynthesis of cofactors	Biosynthesis- acquisition of thiamine
1449	Dxs	P54523	pfkA_T1_Control/ribT_T1_Control	0.103761	0.650175	0.834643	Not significant	Metabolism	Lipid metabolism	Biosynthesis of lipids	Biosynthesis of isoprenoids
1450	YqiS	P54530	pfkA_T1_Control/ribT_T1_Control	-3.14102	0.00759048	0.198727	Not significant	Metabolism	Amino acid - nitrogen metabolism	Utilization of amino acids	Utilization of branched-chain amino acids
1451	YqiT	P54531	pfkA_T1_Control/ribT_T1_Control	-0.318236	0.604765	0.815624	Not significant	Metabolism	Amino acid - nitrogen metabolism	Utilization of amino acids	Utilization of branched-chain amino acids
1452	Buk	P54532	pfkA_T1_Control/ribT_T1_Control	-1.12068	0.0235091	0.274848	Not significant	Metabolism	Amino acid - nitrogen metabolism	Utilization of amino acids	Utilization of branched-chain amino acids
1453	BfmBC	P54533	pfkA_T1_Control/ribT_T1_Control	-0.384567	0.247995	0.583219	Not significant	Metabolism	Amino acid - nitrogen metabolism	Utilization of amino acids	Utilization of branched-chain amino acids
1454	ArtP	P54535	pfkA_T1_Control/ribT_T1_Control	1.36306	0.291969	0.6183	Not significant	Groups of genes	Secreted proteins
1455	ArtP	P54535	pfkA_T1_Control/ribT_T1_Control	1.36306	0.291969	0.6183	Not significant	Groups of genes	Membrane proteins
1456	ArtP	P54535	pfkA_T1_Control/ribT_T1_Control	1.36306	0.291969	0.6183	Not significant	Metabolism	Amino acid - nitrogen metabolism	Biosynthesis- acquisition of amino acids	Biosynthesis- acquisition of arginine
1457	ArtP	P54535	pfkA_T1_Control/ribT_T1_Control	1.36306	0.291969	0.6183	Not significant	Cellular processes	Transporters	ABC transporters	Importers
1458	YqjE	P54542	pfkA_T1_Control/ribT_T1_Control	0.777815	0.122339	0.448216	Not significant	Groups of genes	Poorly characterized - putative enzymes
1459	Zwf	P54547	pfkA_T1_Control/ribT_T1_Control	-1.09986	0.258551	0.593958	Not significant	Metabolism	Carbon metabolism	Carbon core metabolism	Pentose phosphate pathway
1460	Rnz	P54548	pfkA_T1_Control/ribT_T1_Control	-0.435802	0.0933594	0.418987	Not significant	Information processing	Protein synthesis, modification and degradation	Translation	tRNA modification and maturation
1461	Rnz	P54548	pfkA_T1_Control/ribT_T1_Control	-0.435802	0.0933594	0.418987	Not significant	Information processing	RNA synthesis and degradation	RNases	Endoribonucleases
1462	Rnz	P54548	pfkA_T1_Control/ribT_T1_Control	-0.435802	0.0933594	0.418987	Not significant	Groups of genes	Essential genes
1463	NamA	P54550	pfkA_T1_Control/ribT_T1_Control	-0.333659	0.238521	0.579733	Not significant	Lifestyles	Coping with stress	Resistance against oxidative and electrophile stress
1464	YqkF	P54569	pfkA_T1_Control/ribT_T1_Control	-0.017248	0.957671	0.983209	Not significant	Groups of genes	Poorly characterized - putative enzymes
1465	NudF	P54570	pfkA_T1_Control/ribT_T1_Control	0.569724	0.239747	0.579733	Not significant	Metabolism	Lipid metabolism	Biosynthesis of lipids	Biosynthesis of isoprenoids
1466	MleN	P54571	pfkA_T1_Control/ribT_T1_Control	-0.538929	0.393595	0.695322	Not significant	Groups of genes	Membrane proteins
1467	MleN	P54571	pfkA_T1_Control/ribT_T1_Control	-0.538929	0.393595	0.695322	Not significant	Metabolism	Carbon metabolism	Utilization of specific carbon sources	Utilization of organic acids
1468	MleN	P54571	pfkA_T1_Control/ribT_T1_Control	-0.538929	0.393595	0.695322	Not significant	Cellular processes	Transporters	Transporters- other	Transporter for organic acids
1469	YqkJ	P54572	pfkA_T1_Control/ribT_T1_Control	-0.345009	0.594755	0.808632	Not significant	Metabolism	Carbon metabolism	Utilization of specific carbon sources	Utilization of organic acids
1470	Fur	P54574	pfkA_T1_Control/ribT_T1_Control	0.573861	0.133612	0.457521	Not significant	Information processing	Regulation of gene expression	Transcription factors and their control	Transcription factors- other
1471	Fur	P54574	pfkA_T1_Control/ribT_T1_Control	0.573861	0.133612	0.457521	Not significant	Metabolism	Additional metabolic pathways	Iron metabolism	Acquisition of iron - Other
1472	Fur	P54574	pfkA_T1_Control/ribT_T1_Control	0.573861	0.133612	0.457521	Not significant	Cellular processes	Homeostasis	Acquisition of iron	Acquisition of iron - Other
1473	McpC	P54576	pfkA_T1_Control/ribT_T1_Control	0.271626	0.549616	0.777639	Not significant	Groups of genes	Membrane proteins
1474	McpC	P54576	pfkA_T1_Control/ribT_T1_Control	0.271626	0.549616	0.777639	Not significant	Lifestyles	Exponential and early post-exponential lifestyle	Motility and chemotaxis	Signal transduction in motility and chemotaxis
1475	YhcX	P54608	pfkA_T1_Control/ribT_T1_Control	-0.787034	0.093482	0.418987	Not significant	Groups of genes	Proteins of unknown function
1476	FabI	P54616	pfkA_T1_Control/ribT_T1_Control	-1.22814	0.512015	0.762141	Not significant	Metabolism	Lipid metabolism	Biosynthesis of lipids	Biosynthesis of fatty acids
1477	YxeB	P54941	pfkA_T1_Control/ribT_T1_Control	1.45524	0.0101589	0.210288	Not significant	Groups of genes	Secreted proteins
1478	YxeB	P54941	pfkA_T1_Control/ribT_T1_Control	1.45524	0.0101589	0.210288	Not significant	Metabolism	Additional metabolic pathways	Iron metabolism	ABC transporters for the uptake of iron- siderophores
1479	YxeB	P54941	pfkA_T1_Control/ribT_T1_Control	1.45524	0.0101589	0.210288	Not significant	Cellular processes	Transporters	ABC transporters	Importers
1480	YxeB	P54941	pfkA_T1_Control/ribT_T1_Control	1.45524	0.0101589	0.210288	Not significant	Cellular processes	Homeostasis	Acquisition of iron	ABC transporters for the uptake of iron- siderophores
1481	PepT	P55179	pfkA_T1_Control/ribT_T1_Control	0.369416	0.492485	0.755496	Not significant	Metabolism	Amino acid - nitrogen metabolism	Utilization of nitrogen sources other than amino acids	Utilization of peptides
1482	GalE	P55180	pfkA_T1_Control/ribT_T1_Control	-0.757054	0.324675	0.649351	Not significant	Lifestyles	Exponential and early post-exponential lifestyle	Biofilm formation	Matrix polysaccharide synthesis
1483	GalE	P55180	pfkA_T1_Control/ribT_T1_Control	-0.757054	0.324675	0.649351	Not significant	Lifestyles	Exponential and early post-exponential lifestyle	Biofilm formation
1484	GalE	P55180	pfkA_T1_Control/ribT_T1_Control	-0.757054	0.324675	0.649351	Not significant	Metabolism	Carbon metabolism	Utilization of specific carbon sources	Utilization of galactose
1485	YllA	P55342	pfkA_T1_Control/ribT_T1_Control	0.0693822	0.685642	0.858696	Not significant	Lifestyles	Coping with stress	Resistance against oxidative and electrophile stress
1486	YllA	P55342	pfkA_T1_Control/ribT_T1_Control	0.0693822	0.685642	0.858696	Not significant	Metabolism	Additional metabolic pathways	Miscellaneous metabolic pathways	Biosynthesis of bacillithiol
1487	RplT	P55873	pfkA_T1_Control/ribT_T1_Control	0.652299	0.117181	0.441027	Not significant	Information processing	Protein synthesis, modification and degradation	Translation	Ribosomal proteins
1488	RplT	P55873	pfkA_T1_Control/ribT_T1_Control	0.652299	0.117181	0.441027	Not significant	Information processing	Regulation of gene expression	RNA binding regulators
1489	RplT	P55873	pfkA_T1_Control/ribT_T1_Control	0.652299	0.117181	0.441027	Not significant	Groups of genes	Essential genes
1490	YorD	P68575	pfkA_T1_Control/ribT_T1_Control	0.70341	0.0956402	0.418987	Not significant	Prophages and mobile genetic elements	Prophages	SP-beta prophage
1491	YitU	P70947	pfkA_T1_Control/ribT_T1_Control	1.53174	0.0121192	0.228061	Not significant	Metabolism	Additional metabolic pathways	Biosynthesis of cofactors	Biosynthesis- acquisition of riboflavin- FAD
1492	RapB	P70962	pfkA_T1_Control/ribT_T1_Control	0.0988349	0.686542	0.858696	Not significant	Information processing	Protein synthesis, modification and degradation	Protein modification	Protein phosphatases
1493	RapB	P70962	pfkA_T1_Control/ribT_T1_Control	0.0988349	0.686542	0.858696	Not significant	Information processing	Regulation of gene expression	Transcription factors and their control	Control of two-component response regulators
1494	RapB	P70962	pfkA_T1_Control/ribT_T1_Control	0.0988349	0.686542	0.858696	Not significant	Information processing	Regulation of gene expression	phosphorelay	Phosphatases controlling the phosphorelay
1495	RapB	P70962	pfkA_T1_Control/ribT_T1_Control	0.0988349	0.686542	0.858696	Not significant	Lifestyles	Sporulation	phosphorelay	Phosphatases controlling the phosphorelay
1496	MurAA	P70965	pfkA_T1_Control/ribT_T1_Control	-0.821396	0.117815	0.441408	Not significant	Groups of genes	Essential genes
1497	MurAA	P70965	pfkA_T1_Control/ribT_T1_Control	-0.821396	0.117815	0.441408	Not significant	Metabolism	Additional metabolic pathways	Biosynthesis of cell wall components	Biosynthesis of peptidoglycan
1498	MurAA	P70965	pfkA_T1_Control/ribT_T1_Control	-0.821396	0.117815	0.441408	Not significant	Cellular processes	Cell envelope and cell division	Cell wall synthesis	Biosynthesis of peptidoglycan
1499	RplM	P70974	pfkA_T1_Control/ribT_T1_Control	0.311545	0.563429	0.789372	Not significant	Information processing	Protein synthesis, modification and degradation	Translation	Ribosomal proteins
1500	RplM	P70974	pfkA_T1_Control/ribT_T1_Control	0.311545	0.563429	0.789372	Not significant	Groups of genes	Essential genes
1501	YwhB	P70994	pfkA_T1_Control/ribT_T1_Control	0.679478	0.270243	0.605153	Not significant	Groups of genes	Poorly characterized - putative enzymes
1502	SpeE	P70998	pfkA_T1_Control/ribT_T1_Control	-1.67563	0.21063	0.55542	Not significant	Metabolism	Additional metabolic pathways	Miscellaneous metabolic pathways	Metabolism of polyamines
1503	SpeB	P70999	pfkA_T1_Control/ribT_T1_Control	-0.7218	0.25812	0.593958	Not significant	Metabolism	Additional metabolic pathways	Miscellaneous metabolic pathways	Metabolism of polyamines
1504	FruA	P71012	pfkA_T1_Control/ribT_T1_Control	1.82434	0.00157838	0.157578	Not significant	Groups of genes	Phosphoproteins	Phosphorylation on a Cys residue
1505	FruA	P71012	pfkA_T1_Control/ribT_T1_Control	1.82434	0.00157838	0.157578	Not significant	Groups of genes	Phosphoproteins	Phosphorylation on a His residue
1506	FruA	P71012	pfkA_T1_Control/ribT_T1_Control	1.82434	0.00157838	0.157578	Not significant	Groups of genes	Membrane proteins
1507	FruA	P71012	pfkA_T1_Control/ribT_T1_Control	1.82434	0.00157838	0.157578	Not significant	Metabolism	Carbon metabolism	Utilization of specific carbon sources	Utilization of fructose
1508	FruA	P71012	pfkA_T1_Control/ribT_T1_Control	1.82434	0.00157838	0.157578	Not significant	Cellular processes	Transporters	Phosphotransferase system	Sugar specific PTS proteins
1509	GbsB	P71017	pfkA_T1_Control/ribT_T1_Control	1.88203	0.0366124	0.303818	Not significant	Lifestyles	Coping with stress	Coping with hyper-osmotic stress
1510	GbsB	P71017	pfkA_T1_Control/ribT_T1_Control	1.88203	0.0366124	0.303818	Not significant	Metabolism	Additional metabolic pathways	Miscellaneous metabolic pathways	Biosynthesis of glycine betaine
1511	PlsX	P71018	pfkA_T1_Control/ribT_T1_Control	-0.494679	0.68901	0.859647	Not significant	Groups of genes	Essential genes
1512	PlsX	P71018	pfkA_T1_Control/ribT_T1_Control	-0.494679	0.68901	0.859647	Not significant	Groups of genes	Membrane proteins
1513	PlsX	P71018	pfkA_T1_Control/ribT_T1_Control	-0.494679	0.68901	0.859647	Not significant	Metabolism	Lipid metabolism	Biosynthesis of lipids	Biosynthesis of fatty acids
1514	PlsX	P71018	pfkA_T1_Control/ribT_T1_Control	-0.494679	0.68901	0.859647	Not significant	Cellular processes	Cell envelope and cell division	Cell division	Other genes
1515	FabD	P71019	pfkA_T1_Control/ribT_T1_Control	0.971047	0.0260434	0.274848	Not significant	Groups of genes	Essential genes
1516	FabD	P71019	pfkA_T1_Control/ribT_T1_Control	0.971047	0.0260434	0.274848	Not significant	Metabolism	Lipid metabolism	Biosynthesis of lipids	Biosynthesis of fatty acids
1517	DivIVA	P71021	pfkA_T1_Control/ribT_T1_Control	-0.223006	0.850112	0.938523	Not significant	Groups of genes	Phosphoproteins	Phosphorylation on an Arg residue
1518	DivIVA	P71021	pfkA_T1_Control/ribT_T1_Control	-0.223006	0.850112	0.938523	Not significant	Groups of genes	Membrane proteins
1519	DivIVA	P71021	pfkA_T1_Control/ribT_T1_Control	-0.223006	0.850112	0.938523	Not significant	Cellular processes	Cell envelope and cell division	Cell division	The Min system
1520	DivIVA	P71021	pfkA_T1_Control/ribT_T1_Control	-0.223006	0.850112	0.938523	Not significant	Cellular processes	Cell envelope and cell division	Cell division	Other genes
1521	FabL	P71079	pfkA_T1_Control/ribT_T1_Control	-0.291578	0.187147	0.523506	Not significant	Lifestyles	Sporulation	Sporulation proteins	Sporulation proteins- other
1522	FabL	P71079	pfkA_T1_Control/ribT_T1_Control	-0.291578	0.187147	0.523506	Not significant	Metabolism	Lipid metabolism	Biosynthesis of lipids	Biosynthesis of fatty acids
1523	GsaB	P71084	pfkA_T1_Control/ribT_T1_Control	0.278395	0.537963	0.770647	Not significant	Information processing	Protein synthesis, modification and degradation	Protein modification	Protein modification- other
1524	GsaB	P71084	pfkA_T1_Control/ribT_T1_Control	0.278395	0.537963	0.770647	Not significant	Information processing	Protein synthesis, modification and degradation	Translation	Translation factor modification and maturation
1525	GsaB	P71084	pfkA_T1_Control/ribT_T1_Control	0.278395	0.537963	0.770647	Not significant	Metabolism	Additional metabolic pathways	Biosynthesis of cofactors	Biosynthesis of heme- siroheme
1526	Spo0M	P71088	pfkA_T1_Control/ribT_T1_Control	-0.348137	0.72002	0.872879	Not significant	Lifestyles	Sporulation	Sporulation- other
1527	Spo0M	P71088	pfkA_T1_Control/ribT_T1_Control	-0.348137	0.72002	0.872879	Not significant	Lifestyles	Coping with stress	Cell envelope stress proteins (controlled by SigM, V, W, X, Y)
1528	AhpC	P80239	pfkA_T1_Control/ribT_T1_Control	-1.04218	0.525456	0.765069	Not significant	Groups of genes	Phosphoproteins	Phosphorylation on either a Ser, Thr or Tyr residue
1529	AhpC	P80239	pfkA_T1_Control/ribT_T1_Control	-1.04218	0.525456	0.765069	Not significant	Lifestyles	Coping with stress	Resistance against oxidative and electrophile stress
1530	GreA	P80240	pfkA_T1_Control/ribT_T1_Control	0.00365657	0.991263	0.994622	Not significant	Information processing	Genetics	Newly identified competence genes
1531	GreA	P80240	pfkA_T1_Control/ribT_T1_Control	0.00365657	0.991263	0.994622	Not significant	Information processing	Genetics	DNA repair- recombination	Other proteins
1532	GreA	P80240	pfkA_T1_Control/ribT_T1_Control	0.00365657	0.991263	0.994622	Not significant	Information processing	RNA synthesis and degradation	Transcription	Transcription elongation- termination
1533	ClpP	P80244	pfkA_T1_Control/ribT_T1_Control	-2.01301	0.347131	0.673038	Not significant	Information processing	Protein synthesis, modification and degradation	Proteolysis	Additional proteins involved in proteolysis
1534	ClpP	P80244	pfkA_T1_Control/ribT_T1_Control	-2.01301	0.347131	0.673038	Not significant	Groups of genes	Phosphoproteins	Phosphorylation on an Arg residue
1535	ClpP	P80244	pfkA_T1_Control/ribT_T1_Control	-2.01301	0.347131	0.673038	Not significant	Lifestyles	Coping with stress	Heat shock proteins
1536	ClpP	P80244	pfkA_T1_Control/ribT_T1_Control	-2.01301	0.347131	0.673038	Not significant	Lifestyles	Coping with stress	General stress proteins (controlled by SigB)
1537	Tig	P80698	pfkA_T1_Control/ribT_T1_Control	-2.15325	0.0571862	0.358713	Not significant	Information processing	Protein synthesis, modification and degradation	Chaperones- protein folding
1538	Tig	P80698	pfkA_T1_Control/ribT_T1_Control	-2.15325	0.0571862	0.358713	Not significant	Groups of genes	Phosphoproteins	Phosphorylation on either a Ser, Thr or Tyr residue
1539	Tig	P80698	pfkA_T1_Control/ribT_T1_Control	-2.15325	0.0571862	0.358713	Not significant	Groups of genes	Phosphoproteins	Phosphorylation on an Arg residue
1540	Tsf	P80700	pfkA_T1_Control/ribT_T1_Control	0.391896	0.654856	0.838053	Not significant	Information processing	Protein synthesis, modification and degradation	Translation	Translation factors
1541	Tsf	P80700	pfkA_T1_Control/ribT_T1_Control	0.391896	0.654856	0.838053	Not significant	Groups of genes	Essential genes
1542	Tsf	P80700	pfkA_T1_Control/ribT_T1_Control	0.391896	0.654856	0.838053	Not significant	Groups of genes	Phosphoproteins	Phosphorylation on a Ser residue
1543	GndA	P80859	pfkA_T1_Control/ribT_T1_Control	-0.92761	0.141206	0.462128	Not significant	Groups of genes	Phosphoproteins	Phosphorylation on a Thr residue
1544	GndA	P80859	pfkA_T1_Control/ribT_T1_Control	-0.92761	0.141206	0.462128	Not significant	Metabolism	Carbon metabolism	Carbon core metabolism	Pentose phosphate pathway
1545	Pgi	P80860	pfkA_T1_Control/ribT_T1_Control	-0.115205	0.870047	0.950394	Not significant	Information processing	Genetics	Newly identified competence genes
1546	Pgi	P80860	pfkA_T1_Control/ribT_T1_Control	-0.115205	0.870047	0.950394	Not significant	Groups of genes	Phosphoproteins	Phosphorylation on a Thr residue
1547	Pgi	P80860	pfkA_T1_Control/ribT_T1_Control	-0.115205	0.870047	0.950394	Not significant	Groups of genes	Phosphoproteins	Phosphorylation on an Arg residue
1548	Pgi	P80860	pfkA_T1_Control/ribT_T1_Control	-0.115205	0.870047	0.950394	Not significant	Metabolism	Carbon metabolism	Carbon core metabolism	Gluconeogenesis
1549	Pgi	P80860	pfkA_T1_Control/ribT_T1_Control	-0.115205	0.870047	0.950394	Not significant	Metabolism	Carbon metabolism	Carbon core metabolism	Glycolysis
1550	YjlD	P80861	pfkA_T1_Control/ribT_T1_Control	0.0598941	0.908612	0.970247	Not significant	Information processing	Genetics	Newly identified competence genes
1551	YjlD	P80861	pfkA_T1_Control/ribT_T1_Control	0.0598941	0.908612	0.970247	Not significant	Groups of genes	Membrane proteins
1552	YjlD	P80861	pfkA_T1_Control/ribT_T1_Control	0.0598941	0.908612	0.970247	Not significant	Metabolism	Electron transport and ATP synthesis	Respiration	Respiration- other
1553	SerC	P80862	pfkA_T1_Control/ribT_T1_Control	-0.428948	0.762274	0.895267	Not significant	Metabolism	Amino acid - nitrogen metabolism	Biosynthesis- acquisition of amino acids	Biosynthesis- acquisition of serine- glycine- alanine
1554	Tpx	P80864	pfkA_T1_Control/ribT_T1_Control	1.38248	0.0866655	0.410445	Not significant	Lifestyles	Coping with stress	Resistance against oxidative and electrophile stress
1555	SucD	P80865	pfkA_T1_Control/ribT_T1_Control	-0.12311	0.756631	0.891167	Not significant	Groups of genes	Phosphoproteins	Phosphorylation on either a Ser, Thr or Tyr residue
1556	SucD	P80865	pfkA_T1_Control/ribT_T1_Control	-0.12311	0.756631	0.891167	Not significant	Metabolism	Carbon metabolism	Carbon core metabolism	TCA cycle
1557	SucD	P80865	pfkA_T1_Control/ribT_T1_Control	-0.12311	0.756631	0.891167	Not significant	Metabolism	Electron transport and ATP synthesis	ATP synthesis	Substrate-level phosphorylation
1558	SufC	P80866	pfkA_T1_Control/ribT_T1_Control	0.540202	0.494826	0.755496	Not significant	Groups of genes	Essential genes
1559	SufC	P80866	pfkA_T1_Control/ribT_T1_Control	0.540202	0.494826	0.755496	Not significant	Groups of genes	Phosphoproteins	Phosphorylation on either a Ser, Thr or Tyr residue
1560	SufC	P80866	pfkA_T1_Control/ribT_T1_Control	0.540202	0.494826	0.755496	Not significant	Metabolism	Additional metabolic pathways	Iron metabolism	Biosynthesis of iron-sulfur clusters
1561	SufC	P80866	pfkA_T1_Control/ribT_T1_Control	0.540202	0.494826	0.755496	Not significant	Cellular processes	Transporters	ABC transporters	Regulatory ABC transporters
1562	FusA	P80868	pfkA_T1_Control/ribT_T1_Control	-0.476305	0.572067	0.79342	Not significant	Information processing	Protein synthesis, modification and degradation	Translation	Translation factors
1563	FusA	P80868	pfkA_T1_Control/ribT_T1_Control	-0.476305	0.572067	0.79342	Not significant	Groups of genes	Essential genes
1564	FusA	P80868	pfkA_T1_Control/ribT_T1_Control	-0.476305	0.572067	0.79342	Not significant	Groups of genes	Phosphoproteins	Phosphorylation on a Ser residue
1565	FusA	P80868	pfkA_T1_Control/ribT_T1_Control	-0.476305	0.572067	0.79342	Not significant	Groups of genes	Phosphoproteins	Phosphorylation on a Thr residue
1566	FusA	P80868	pfkA_T1_Control/ribT_T1_Control	-0.476305	0.572067	0.79342	Not significant	Groups of genes	Phosphoproteins	Phosphorylation on a Tyr residue
1567	YugI	P80870	pfkA_T1_Control/ribT_T1_Control	-0.543755	0.356286	0.679258	Not significant	Groups of genes	Proteins of unknown function
1568	YwrO	P80871	pfkA_T1_Control/ribT_T1_Control	1.75886	0.0117615	0.226477	Not significant	Metabolism	Electron transport and ATP synthesis	Electron transport- other- based on similarity
1569	YceD	P80875	pfkA_T1_Control/ribT_T1_Control	-1.95797	0.377361	0.684172	Not significant	Groups of genes	Membrane proteins
1570	YceD	P80875	pfkA_T1_Control/ribT_T1_Control	-1.95797	0.377361	0.684172	Not significant	Lifestyles	Coping with stress	Resistance against toxic metals- based on similarity
1571	YceD	P80875	pfkA_T1_Control/ribT_T1_Control	-1.95797	0.377361	0.684172	Not significant	Lifestyles	Coping with stress	General stress proteins (controlled by SigB)
1572	YceD	P80875	pfkA_T1_Control/ribT_T1_Control	-1.95797	0.377361	0.684172	Not significant	Lifestyles	Coping with stress	Cell envelope stress proteins (controlled by SigM, V, W, X, Y)
1573	MetE	P80877	pfkA_T1_Control/ribT_T1_Control	-0.20004	0.514537	0.762141	Not significant	Groups of genes	Phosphoproteins	Phosphorylation on either a Ser, Thr or Tyr residue
1574	MetE	P80877	pfkA_T1_Control/ribT_T1_Control	-0.20004	0.514537	0.762141	Not significant	Metabolism	Amino acid - nitrogen metabolism	Biosynthesis- acquisition of amino acids	Biosynthesis- acquisition of methionine- S-adenosylmethionine
1575	Dps	P80879	pfkA_T1_Control/ribT_T1_Control	-0.811345	0.507578	0.761194	Not significant	Lifestyles	Coping with stress	Resistance against oxidative and electrophile stress
1576	Dps	P80879	pfkA_T1_Control/ribT_T1_Control	-0.811345	0.507578	0.761194	Not significant	Lifestyles	Coping with stress	General stress proteins (controlled by SigB)
1577	Dps	P80879	pfkA_T1_Control/ribT_T1_Control	-0.811345	0.507578	0.761194	Not significant	Metabolism	Additional metabolic pathways	Iron metabolism	Acquisition of iron - Other
1578	Dps	P80879	pfkA_T1_Control/ribT_T1_Control	-0.811345	0.507578	0.761194	Not significant	Cellular processes	Homeostasis	Acquisition of iron	Acquisition of iron - Other
1579	TrxB	P80880	pfkA_T1_Control/ribT_T1_Control	0.176664	0.622834	0.824923	Not significant	Groups of genes	Essential genes
1580	TrxB	P80880	pfkA_T1_Control/ribT_T1_Control	0.176664	0.622834	0.824923	Not significant	Lifestyles	Coping with stress	Resistance against oxidative and electrophile stress
1581	TrxB	P80880	pfkA_T1_Control/ribT_T1_Control	0.176664	0.622834	0.824923	Not significant	Metabolism	Electron transport and ATP synthesis	Electron transport- other
1582	Pyk	P80885	pfkA_T1_Control/ribT_T1_Control	-2.72952	0.00868044	0.198727	Not significant	Groups of genes	Phosphoproteins	Phosphorylation on a Ser residue
1583	Pyk	P80885	pfkA_T1_Control/ribT_T1_Control	-2.72952	0.00868044	0.198727	Not significant	Metabolism	Carbon metabolism	Carbon core metabolism	Glycolysis
1584	SucC	P80886	pfkA_T1_Control/ribT_T1_Control	0.306788	0.827726	0.926158	Not significant	Groups of genes	Phosphoproteins	Phosphorylation on a Ser residue
1585	SucC	P80886	pfkA_T1_Control/ribT_T1_Control	0.306788	0.827726	0.926158	Not significant	Metabolism	Carbon metabolism	Carbon core metabolism	TCA cycle
1586	SucC	P80886	pfkA_T1_Control/ribT_T1_Control	0.306788	0.827726	0.926158	Not significant	Metabolism	Electron transport and ATP synthesis	ATP synthesis	Substrate-level phosphorylation
1587	YceC	P81100	pfkA_T1_Control/ribT_T1_Control	-0.0861955	0.914278	0.972443	Not significant	Lifestyles	Coping with stress	General stress proteins (controlled by SigB)
1588	YceC	P81100	pfkA_T1_Control/ribT_T1_Control	-0.0861955	0.914278	0.972443	Not significant	Lifestyles	Coping with stress	Cell envelope stress proteins (controlled by SigM, V, W, X, Y)
1589	YceC	P81100	pfkA_T1_Control/ribT_T1_Control	-0.0861955	0.914278	0.972443	Not significant	Lifestyles	Coping with stress	Resistance against toxic metals- based on similarity
1590	Frr	P81101	pfkA_T1_Control/ribT_T1_Control	0.693657	0.144957	0.468846	Not significant	Information processing	Protein synthesis, modification and degradation	Translation	Translation factors
1591	Frr	P81101	pfkA_T1_Control/ribT_T1_Control	0.693657	0.144957	0.468846	Not significant	Groups of genes	Essential genes
1592	YodC	P81102	pfkA_T1_Control/ribT_T1_Control	0.865425	0.260742	0.595048	Not significant	Lifestyles	Coping with stress	Resistance against oxidative and electrophile stress
1593	YodC	P81102	pfkA_T1_Control/ribT_T1_Control	0.865425	0.260742	0.595048	Not significant	Metabolism	Electron transport and ATP synthesis	Electron transport- other- based on similarity
1594	YxjI	P94352	pfkA_T1_Control/ribT_T1_Control	0.111505	0.672074	0.845861	Not significant	Lifestyles	Coping with stress	Cell envelope stress proteins (controlled by SigM, V, W, X, Y)
1595	YxjI	P94352	pfkA_T1_Control/ribT_T1_Control	0.111505	0.672074	0.845861	Not significant	Lifestyles	Coping with stress	General stress proteins (controlled by SigB)
1596	YxkC	P94356	pfkA_T1_Control/ribT_T1_Control	0.722995	0.436868	0.726367	Not significant	Groups of genes	Secreted proteins
1597	YxkC	P94356	pfkA_T1_Control/ribT_T1_Control	0.722995	0.436868	0.726367	Not significant	Groups of genes	Proteins of unknown function
1598	MsmX	P94360	pfkA_T1_Control/ribT_T1_Control	-0.751025	0.023457	0.274848	Not significant	Groups of genes	Membrane proteins
1599	MsmX	P94360	pfkA_T1_Control/ribT_T1_Control	-0.751025	0.023457	0.274848	Not significant	Metabolism	Carbon metabolism	Utilization of specific carbon sources	Utilization of galactan
1600	MsmX	P94360	pfkA_T1_Control/ribT_T1_Control	-0.751025	0.023457	0.274848	Not significant	Metabolism	Carbon metabolism	Utilization of specific carbon sources	Utilization of pectin
1601	MsmX	P94360	pfkA_T1_Control/ribT_T1_Control	-0.751025	0.023457	0.274848	Not significant	Metabolism	Carbon metabolism	Utilization of specific carbon sources	Utilization of starch- maltodextrin
1602	MsmX	P94360	pfkA_T1_Control/ribT_T1_Control	-0.751025	0.023457	0.274848	Not significant	Metabolism	Carbon metabolism	Utilization of specific carbon sources	Utilization of melibiose
1603	MsmX	P94360	pfkA_T1_Control/ribT_T1_Control	-0.751025	0.023457	0.274848	Not significant	Cellular processes	Transporters	ABC transporters	Importers
1604	Cah	P94388	pfkA_T1_Control/ribT_T1_Control	0.720881	0.21595	0.560522	Not significant	Lifestyles	Coping with stress	Resistance against toxins- antibiotics
1605	YcgM	P94390	pfkA_T1_Control/ribT_T1_Control	0.8523	0.0500269	0.342333	Not significant	Metabolism	Amino acid - nitrogen metabolism	Utilization of amino acids	Utilization of proline
1606	YcgN	P94391	pfkA_T1_Control/ribT_T1_Control	-0.929704	0.375189	0.684172	Not significant	Metabolism	Amino acid - nitrogen metabolism	Utilization of amino acids	Utilization of proline
1607	YclQ	P94421	pfkA_T1_Control/ribT_T1_Control	-0.772171	0.128597	0.456687	Not significant	Groups of genes	Secreted proteins
1608	YclQ	P94421	pfkA_T1_Control/ribT_T1_Control	-0.772171	0.128597	0.456687	Not significant	Groups of genes	Membrane proteins
1609	YclQ	P94421	pfkA_T1_Control/ribT_T1_Control	-0.772171	0.128597	0.456687	Not significant	Metabolism	Additional metabolic pathways	Iron metabolism	ABC transporters for the uptake of iron- siderophores
1610	YclQ	P94421	pfkA_T1_Control/ribT_T1_Control	-0.772171	0.128597	0.456687	Not significant	Cellular processes	Transporters	ABC transporters	Importers
1611	YclQ	P94421	pfkA_T1_Control/ribT_T1_Control	-0.772171	0.128597	0.456687	Not significant	Cellular processes	Homeostasis	Acquisition of iron	ABC transporters for the uptake of iron- siderophores
1612	YcnE	P94425	pfkA_T1_Control/ribT_T1_Control	0.748595	0.314716	0.638988	Not significant	Groups of genes	Phosphoproteins	Phosphorylation on a Ser residue
1613	YcnE	P94425	pfkA_T1_Control/ribT_T1_Control	0.748595	0.314716	0.638988	Not significant	Groups of genes	Proteins of unknown function
1614	GabD	P94428	pfkA_T1_Control/ribT_T1_Control	-1.03647	0.0243164	0.274848	Not significant	Lifestyles	Coping with stress	General stress proteins (controlled by SigB)
1615	GabD	P94428	pfkA_T1_Control/ribT_T1_Control	-1.03647	0.0243164	0.274848	Not significant	Metabolism	Amino acid - nitrogen metabolism	Utilization of amino acids	Utilization of gamma-amino butyric acid
1616	YcnI	P94431	pfkA_T1_Control/ribT_T1_Control	1.04445	0.031052	0.293633	Not significant	Groups of genes	Membrane proteins
1617	YcnI	P94431	pfkA_T1_Control/ribT_T1_Control	1.04445	0.031052	0.293633	Not significant	Cellular processes	Homeostasis	Trace metal homeostasis (Cu, Zn, Ni, Mn, Mo)	Copper
1618	PadR	P94443	pfkA_T1_Control/ribT_T1_Control	-0.295705	0.37195	0.681878	Not significant	Information processing	Regulation of gene expression	Transcription factors and their control	Transcription factors- other
1619	PadR	P94443	pfkA_T1_Control/ribT_T1_Control	-0.295705	0.37195	0.681878	Not significant	Lifestyles	Coping with stress	Resistance against other toxic compounds (nitric oxide, phenolic acids, flavonoids, oxalate)
1620	Fmt	P94463	pfkA_T1_Control/ribT_T1_Control	-1.07225	0.241133	0.579733	Not significant	Information processing	Protein synthesis, modification and degradation	Translation	tRNA modification and maturation
1621	Fmt	P94463	pfkA_T1_Control/ribT_T1_Control	-1.07225	0.241133	0.579733	Not significant	Groups of genes	Efp-dependent proteins
1622	RsmB	P94464	pfkA_T1_Control/ribT_T1_Control	-0.650624	0.0353231	0.303818	Not significant	Information processing	Protein synthesis, modification and degradation	Translation	rRNA modification and maturation- based on similarity
1623	YeaC	P94474	pfkA_T1_Control/ribT_T1_Control	-0.36329	0.435092	0.726367	Not significant	Groups of genes	Proteins of unknown function
1624	YnbB	P94479	pfkA_T1_Control/ribT_T1_Control	-0.631559	0.183852	0.521334	Not significant	Information processing	Protein synthesis, modification and degradation	Protein modification	Protein modification- other
1625	YnbB	P94479	pfkA_T1_Control/ribT_T1_Control	-0.631559	0.183852	0.521334	Not significant	Information processing	Protein synthesis, modification and degradation	Translation	Translation factor modification and maturation
1626	YnbB	P94479	pfkA_T1_Control/ribT_T1_Control	-0.631559	0.183852	0.521334	Not significant	Groups of genes	Poorly characterized - putative enzymes
1627	YvrH	P94504	pfkA_T1_Control/ribT_T1_Control	0.456248	0.23033	0.578107	Not significant	Information processing	Regulation of gene expression	Transcription factors and their control	Two-component system response regulators
1628	YvrH	P94504	pfkA_T1_Control/ribT_T1_Control	0.456248	0.23033	0.578107	Not significant	Groups of genes	Phosphoproteins	Phosphorylation on an Asp residue
1629	YsaA	P94512	pfkA_T1_Control/ribT_T1_Control	1.10057	0.00702159	0.198727	Not significant	Metabolism	Amino acid - nitrogen metabolism	Biosynthesis- acquisition of amino acids	Biosynthesis- acquisition of serine- glycine- alanine
1630	YsdC	P94521	pfkA_T1_Control/ribT_T1_Control	-0.860015	0.348712	0.673038	Not significant	Metabolism	Carbon metabolism	Utilization of specific carbon sources	Utilization of other polymeric carbohydrates
1631	GlcD	P94535	pfkA_T1_Control/ribT_T1_Control	-1.15489	0.000423051	0.0875715	Not significant	Groups of genes	Poorly characterized - putative enzymes
1632	FadR	P94548	pfkA_T1_Control/ribT_T1_Control	-0.0254267	0.93928	0.978269	Not significant	Information processing	Regulation of gene expression	Transcription factors and their control	Transcription factors- other
1633	FadR	P94548	pfkA_T1_Control/ribT_T1_Control	-0.0254267	0.93928	0.978269	Not significant	Metabolism	Lipid metabolism	Utilization of lipids	Utilization of fatty acids
1634	FadB	P94549	pfkA_T1_Control/ribT_T1_Control	1.44292	0.157669	0.48858	Not significant	Groups of genes	Phosphoproteins	Phosphorylation on an Arg residue
1635	FadB	P94549	pfkA_T1_Control/ribT_T1_Control	1.44292	0.157669	0.48858	Not significant	Metabolism	Lipid metabolism	Utilization of lipids	Utilization of fatty acids
1636	EtfB	P94550	pfkA_T1_Control/ribT_T1_Control	-0.524839	0.569206	0.793031	Not significant	Metabolism	Lipid metabolism	Utilization of lipids	Utilization of fatty acids
1637	EtfB	P94550	pfkA_T1_Control/ribT_T1_Control	-0.524839	0.569206	0.793031	Not significant	Metabolism	Electron transport and ATP synthesis	Electron transport- other
1638	EtfA	P94551	pfkA_T1_Control/ribT_T1_Control	0.832631	0.00546876	0.188672	Not significant	Metabolism	Lipid metabolism	Utilization of lipids	Utilization of fatty acids
1639	EtfA	P94551	pfkA_T1_Control/ribT_T1_Control	0.832631	0.00546876	0.188672	Not significant	Metabolism	Electron transport and ATP synthesis	Electron transport- other
1640	RacE	P94556	pfkA_T1_Control/ribT_T1_Control	0.787132	0.107723	0.43433	Not significant	Groups of genes	Essential genes
1641	RacE	P94556	pfkA_T1_Control/ribT_T1_Control	0.787132	0.107723	0.43433	Not significant	Metabolism	Additional metabolic pathways	Biosynthesis of cell wall components	Biosynthesis of peptidoglycan
1642	RacE	P94556	pfkA_T1_Control/ribT_T1_Control	0.787132	0.107723	0.43433	Not significant	Cellular processes	Cell envelope and cell division	Cell wall synthesis	Biosynthesis of peptidoglycan
1643	YsnA	P94558	pfkA_T1_Control/ribT_T1_Control	-0.958346	0.0173514	0.274848	Not significant	Groups of genes	Poorly characterized - putative enzymes
1644	YvhJ	P96499	pfkA_T1_Control/ribT_T1_Control	0.418278	0.189493	0.52651	Not significant	Groups of genes	Membrane proteins
1645	YvhJ	P96499	pfkA_T1_Control/ribT_T1_Control	0.418278	0.189493	0.52651	Not significant	Cellular processes	Cell envelope and cell division	Cell wall synthesis	Export of anionic polymers and attachment to peptidoglycan
1646	TopB	P96583	pfkA_T1_Control/ribT_T1_Control	-0.334987	0.0537475	0.347679	Not significant	Information processing	Genetics	DNA replication
1647	TopB	P96583	pfkA_T1_Control/ribT_T1_Control	-0.334987	0.0537475	0.347679	Not significant	Information processing	Genetics	DNA condensation- segregation
1648	YdbJ	P96605	pfkA_T1_Control/ribT_T1_Control	0.25042	0.415607	0.711128	Not significant	Groups of genes	Membrane proteins
1649	YdbJ	P96605	pfkA_T1_Control/ribT_T1_Control	0.25042	0.415607	0.711128	Not significant	Cellular processes	Transporters	ABC transporters	Exporters
1650	Ddl	P96612	pfkA_T1_Control/ribT_T1_Control	-0.892238	0.343828	0.668538	Not significant	Groups of genes	Essential genes
1651	Ddl	P96612	pfkA_T1_Control/ribT_T1_Control	-0.892238	0.343828	0.668538	Not significant	Lifestyles	Coping with stress	Cell envelope stress proteins (controlled by SigM, V, W, X, Y)
1652	Ddl	P96612	pfkA_T1_Control/ribT_T1_Control	-0.892238	0.343828	0.668538	Not significant	Metabolism	Additional metabolic pathways	Biosynthesis of cell wall components	Biosynthesis of peptidoglycan
1653	Ddl	P96612	pfkA_T1_Control/ribT_T1_Control	-0.892238	0.343828	0.668538	Not significant	Cellular processes	Cell envelope and cell division	Cell wall synthesis	Biosynthesis of peptidoglycan
1654	MurF	P96613	pfkA_T1_Control/ribT_T1_Control	0.257111	0.634678	0.829972	Not significant	Groups of genes	Essential genes
1655	MurF	P96613	pfkA_T1_Control/ribT_T1_Control	0.257111	0.634678	0.829972	Not significant	Lifestyles	Coping with stress	Cell envelope stress proteins (controlled by SigM, V, W, X, Y)
1656	MurF	P96613	pfkA_T1_Control/ribT_T1_Control	0.257111	0.634678	0.829972	Not significant	Metabolism	Additional metabolic pathways	Biosynthesis of cell wall components	Biosynthesis of peptidoglycan
1657	MurF	P96613	pfkA_T1_Control/ribT_T1_Control	0.257111	0.634678	0.829972	Not significant	Cellular processes	Cell envelope and cell division	Cell wall synthesis	Biosynthesis of peptidoglycan
1658	CshA	P96614	pfkA_T1_Control/ribT_T1_Control	-0.166593	0.52417	0.765069	Not significant	Information processing	Protein synthesis, modification and degradation	Translation	Ribosome assembly
1659	CshA	P96614	pfkA_T1_Control/ribT_T1_Control	-0.166593	0.52417	0.765069	Not significant	Information processing	RNA synthesis and degradation	DEAD-box RNA helicases
1660	CshA	P96614	pfkA_T1_Control/ribT_T1_Control	-0.166593	0.52417	0.765069	Not significant	Groups of genes	Membrane proteins
1661	CshA	P96614	pfkA_T1_Control/ribT_T1_Control	-0.166593	0.52417	0.765069	Not significant	Lifestyles	Coping with stress	Cold stress proteins
1662	YdcG	P96624	pfkA_T1_Control/ribT_T1_Control	-0.478478	0.0302793	0.293633	Not significant	Groups of genes	Proteins of unknown function
1663	YddK	P96648	pfkA_T1_Control/ribT_T1_Control	-0.548849	0.339722	0.664988	Not significant	Prophages and mobile genetic elements	Mobile genetic elements	ICEBs1
1664	YdgI	P96707	pfkA_T1_Control/ribT_T1_Control	1.12431	0.0830695	0.409414	Not significant	Groups of genes	Poorly characterized - putative enzymes
1665	YwtE	P96741	pfkA_T1_Control/ribT_T1_Control	0.621808	0.182888	0.520383	Not significant	Metabolism	Additional metabolic pathways	Biosynthesis of cofactors	Biosynthesis- acquisition of riboflavin- FAD
1666	MinD	Q01464	pfkA_T1_Control/ribT_T1_Control	0.760447	0.211557	0.556092	Not significant	Groups of genes	Membrane proteins
1667	MinD	Q01464	pfkA_T1_Control/ribT_T1_Control	0.760447	0.211557	0.556092	Not significant	Lifestyles	Coping with stress	Cell envelope stress proteins (controlled by SigM, V, W, X, Y)
1668	MinD	Q01464	pfkA_T1_Control/ribT_T1_Control	0.760447	0.211557	0.556092	Not significant	Cellular processes	Cell envelope and cell division	Cell division	The Min system
1669	MreB	Q01465	pfkA_T1_Control/ribT_T1_Control	-0.158823	0.562361	0.789372	Not significant	Groups of genes	Essential genes
1670	MreB	Q01465	pfkA_T1_Control/ribT_T1_Control	-0.158823	0.562361	0.789372	Not significant	Groups of genes	Membrane proteins
1671	MreB	Q01465	pfkA_T1_Control/ribT_T1_Control	-0.158823	0.562361	0.789372	Not significant	Lifestyles	Coping with stress	Cell envelope stress proteins (controlled by SigM, V, W, X, Y)
1672	MreB	Q01465	pfkA_T1_Control/ribT_T1_Control	-0.158823	0.562361	0.789372	Not significant	Cellular processes	Cell envelope and cell division	Membrane dynamics
1673	MreB	Q01465	pfkA_T1_Control/ribT_T1_Control	-0.158823	0.562361	0.789372	Not significant	Cellular processes	Cell envelope and cell division	Cell shape
1674	Jag	Q01620	pfkA_T1_Control/ribT_T1_Control	1.34147	0.0151374	0.26112	Not significant	Lifestyles	Sporulation	Sporulation- other
1675	MisCA	Q01625	pfkA_T1_Control/ribT_T1_Control	0.488171	0.00788201	0.198727	Not significant	Information processing	Protein synthesis, modification and degradation	Protein secretion
1676	MisCA	Q01625	pfkA_T1_Control/ribT_T1_Control	0.488171	0.00788201	0.198727	Not significant	Groups of genes	Membrane proteins
1677	MisCA	Q01625	pfkA_T1_Control/ribT_T1_Control	0.488171	0.00788201	0.198727	Not significant	Lifestyles	Sporulation	Sporulation- other
1678	LytR	Q02115	pfkA_T1_Control/ribT_T1_Control	0.437432	0.0215512	0.274848	Not significant	Groups of genes	Membrane proteins
1679	LytR	Q02115	pfkA_T1_Control/ribT_T1_Control	0.437432	0.0215512	0.274848	Not significant	Lifestyles	Coping with stress	Cell envelope stress proteins (controlled by SigM, V, W, X, Y)
1680	LytR	Q02115	pfkA_T1_Control/ribT_T1_Control	0.437432	0.0215512	0.274848	Not significant	Cellular processes	Cell envelope and cell division	Cell wall synthesis	Export of anionic polymers and attachment to peptidoglycan
1681	Rho	Q03222	pfkA_T1_Control/ribT_T1_Control	0.052903	0.658315	0.839099	Not significant	Information processing	RNA synthesis and degradation	Transcription	Transcription elongation- termination
1682	Rho	Q03222	pfkA_T1_Control/ribT_T1_Control	0.052903	0.658315	0.839099	Not significant	Lifestyles	Exponential and early post-exponential lifestyle	Motility and chemotaxis	Signal transduction in motility and chemotaxis
1683	GlpX	Q03224	pfkA_T1_Control/ribT_T1_Control	-0.657071	0.219435	0.562515	Not significant	Metabolism	Carbon metabolism	Carbon core metabolism	Gluconeogenesis
1684	MurD	Q03522	pfkA_T1_Control/ribT_T1_Control	0.00353997	0.993792	0.994622	Not significant	Groups of genes	Essential genes
1685	MurD	Q03522	pfkA_T1_Control/ribT_T1_Control	0.00353997	0.993792	0.994622	Not significant	Metabolism	Additional metabolic pathways	Biosynthesis of cell wall components	Biosynthesis of peptidoglycan
1686	MurD	Q03522	pfkA_T1_Control/ribT_T1_Control	0.00353997	0.993792	0.994622	Not significant	Cellular processes	Cell envelope and cell division	Cell wall synthesis	Biosynthesis of peptidoglycan
1687	MurE	Q03523	pfkA_T1_Control/ribT_T1_Control	-0.0415047	0.738772	0.884889	Not significant	Groups of genes	Essential genes
1688	MurE	Q03523	pfkA_T1_Control/ribT_T1_Control	-0.0415047	0.738772	0.884889	Not significant	Metabolism	Additional metabolic pathways	Biosynthesis of cell wall components	Biosynthesis of peptidoglycan
1689	MurE	Q03523	pfkA_T1_Control/ribT_T1_Control	-0.0415047	0.738772	0.884889	Not significant	Cellular processes	Cell envelope and cell division	Cell wall synthesis	Biosynthesis of peptidoglycan
1690	YgxA	Q04385	pfkA_T1_Control/ribT_T1_Control	-0.22488	0.510874	0.762141	Not significant	Groups of genes	Proteins of unknown function
1691	SrfAB	Q04747	pfkA_T1_Control/ribT_T1_Control	0.736578	0.282502	0.614991	Not significant	Groups of genes	Phosphoproteins	Phosphorylation on a Ser residue
1692	SrfAB	Q04747	pfkA_T1_Control/ribT_T1_Control	0.736578	0.282502	0.614991	Not significant	Groups of genes	Phosphoproteins	Phosphorylation on an Arg residue
1693	SrfAB	Q04747	pfkA_T1_Control/ribT_T1_Control	0.736578	0.282502	0.614991	Not significant	Groups of genes	Membrane proteins
1694	SrfAB	Q04747	pfkA_T1_Control/ribT_T1_Control	0.736578	0.282502	0.614991	Not significant	Lifestyles	Exponential and early post-exponential lifestyle	Swarming
1695	SrfAB	Q04747	pfkA_T1_Control/ribT_T1_Control	0.736578	0.282502	0.614991	Not significant	Lifestyles	Coping with stress	Biosynthesis of antibacterial compounds
1696	SrfAB	Q04747	pfkA_T1_Control/ribT_T1_Control	0.736578	0.282502	0.614991	Not significant	Metabolism	Additional metabolic pathways	Miscellaneous metabolic pathways	Biosynthesis of antibacterial compounds
1697	DapA	Q04796	pfkA_T1_Control/ribT_T1_Control	-0.503726	0.322141	0.645842	Not significant	Groups of genes	Essential genes
1698	DapA	Q04796	pfkA_T1_Control/ribT_T1_Control	-0.503726	0.322141	0.645842	Not significant	Lifestyles	Sporulation	Sporulation proteins	Sporulation proteins- other
1699	DapA	Q04796	pfkA_T1_Control/ribT_T1_Control	-0.503726	0.322141	0.645842	Not significant	Metabolism	Additional metabolic pathways	Biosynthesis of cell wall components	Biosynthesis of peptidoglycan
1700	DapA	Q04796	pfkA_T1_Control/ribT_T1_Control	-0.503726	0.322141	0.645842	Not significant	Metabolism	Amino acid - nitrogen metabolism	Biosynthesis- acquisition of amino acids	Biosynthesis- acquisition of lysine- threonine
1701	DapA	Q04796	pfkA_T1_Control/ribT_T1_Control	-0.503726	0.322141	0.645842	Not significant	Cellular processes	Cell envelope and cell division	Cell wall synthesis	Biosynthesis of peptidoglycan
1702	Asd	Q04797	pfkA_T1_Control/ribT_T1_Control	0.548651	0.20249	0.544356	Not significant	Groups of genes	Essential genes
1703	Asd	Q04797	pfkA_T1_Control/ribT_T1_Control	0.548651	0.20249	0.544356	Not significant	Groups of genes	Phosphoproteins	Phosphorylation on a Ser residue
1704	Asd	Q04797	pfkA_T1_Control/ribT_T1_Control	0.548651	0.20249	0.544356	Not significant	Groups of genes	Phosphoproteins	Phosphorylation on a Tyr residue
1705	Asd	Q04797	pfkA_T1_Control/ribT_T1_Control	0.548651	0.20249	0.544356	Not significant	Lifestyles	Sporulation	Sporulation proteins	Sporulation proteins- other
1706	Asd	Q04797	pfkA_T1_Control/ribT_T1_Control	0.548651	0.20249	0.544356	Not significant	Metabolism	Additional metabolic pathways	Biosynthesis of cell wall components	Biosynthesis of peptidoglycan
1707	Asd	Q04797	pfkA_T1_Control/ribT_T1_Control	0.548651	0.20249	0.544356	Not significant	Metabolism	Amino acid - nitrogen metabolism	Biosynthesis- acquisition of amino acids	Biosynthesis- acquisition of lysine- threonine
1708	Asd	Q04797	pfkA_T1_Control/ribT_T1_Control	0.548651	0.20249	0.544356	Not significant	Cellular processes	Cell envelope and cell division	Cell wall synthesis	Biosynthesis of peptidoglycan
1709	YmxG	Q04805	pfkA_T1_Control/ribT_T1_Control	-0.486752	0.577854	0.794789	Not significant	Information processing	Protein synthesis, modification and degradation	Proteolysis	Additional proteins involved in proteolysis
1710	GtaB	Q05852	pfkA_T1_Control/ribT_T1_Control	-0.87941	0.357677	0.679258	Not significant	Groups of genes	Phosphoproteins	Phosphorylation on an Arg residue
1711	GtaB	Q05852	pfkA_T1_Control/ribT_T1_Control	-0.87941	0.357677	0.679258	Not significant	Groups of genes	Phosphoproteins	Phosphorylation on either a Ser, Thr or Tyr residue
1712	GtaB	Q05852	pfkA_T1_Control/ribT_T1_Control	-0.87941	0.357677	0.679258	Not significant	Lifestyles	Coping with stress	General stress proteins (controlled by SigB)
1713	GtaB	Q05852	pfkA_T1_Control/ribT_T1_Control	-0.87941	0.357677	0.679258	Not significant	Metabolism	Additional metabolic pathways	Biosynthesis of cell wall components	Biosynthesis of teichoic acid
1714	GtaB	Q05852	pfkA_T1_Control/ribT_T1_Control	-0.87941	0.357677	0.679258	Not significant	Metabolism	Lipid metabolism	Lipid metabolism- other
1715	GtaB	Q05852	pfkA_T1_Control/ribT_T1_Control	-0.87941	0.357677	0.679258	Not significant	Cellular processes	Cell envelope and cell division	Cell wall synthesis	Biosynthesis of teichoic acid
1716	FolC	Q05865	pfkA_T1_Control/ribT_T1_Control	-0.00980645	0.974193	0.986414	Not significant	Groups of genes	Essential genes
1717	FolC	Q05865	pfkA_T1_Control/ribT_T1_Control	-0.00980645	0.974193	0.986414	Not significant	Metabolism	Additional metabolic pathways	Biosynthesis of cofactors	Biosynthesis of folate
1718	ValS	Q05873	pfkA_T1_Control/ribT_T1_Control	-0.58958	0.0872443	0.410445	Not significant	Information processing	Protein synthesis, modification and degradation	Translation	Aminoacyl-tRNA synthetases
1719	ValS	Q05873	pfkA_T1_Control/ribT_T1_Control	-0.58958	0.0872443	0.410445	Not significant	Groups of genes	Essential genes
1720	ValS	Q05873	pfkA_T1_Control/ribT_T1_Control	-0.58958	0.0872443	0.410445	Not significant	Groups of genes	Efp-dependent proteins
1721	CysS	Q06752	pfkA_T1_Control/ribT_T1_Control	-0.0326536	0.851661	0.938981	Not significant	Information processing	Protein synthesis, modification and degradation	Translation	Aminoacyl-tRNA synthetases
1722	CysS	Q06752	pfkA_T1_Control/ribT_T1_Control	-0.0326536	0.851661	0.938981	Not significant	Groups of genes	Essential genes
1723	YacO	Q06753	pfkA_T1_Control/ribT_T1_Control	0.025049	0.921394	0.973656	Not significant	Information processing	Protein synthesis, modification and degradation	Translation	rRNA modification and maturation
1724	IspF	Q06756	pfkA_T1_Control/ribT_T1_Control	0.313114	0.635888	0.829972	Not significant	Groups of genes	Essential genes
1725	IspF	Q06756	pfkA_T1_Control/ribT_T1_Control	0.313114	0.635888	0.829972	Not significant	Lifestyles	Coping with stress	General stress proteins (controlled by SigB)
1726	IspF	Q06756	pfkA_T1_Control/ribT_T1_Control	0.313114	0.635888	0.829972	Not significant	Metabolism	Lipid metabolism	Biosynthesis of lipids	Biosynthesis of isoprenoids
1727	NusG	Q06795	pfkA_T1_Control/ribT_T1_Control	0.548089	0.334595	0.65963	Not significant	Information processing	RNA synthesis and degradation	Transcription	Transcription elongation- termination
1728	RplK	Q06796	pfkA_T1_Control/ribT_T1_Control	0.708059	0.690417	0.859647	Not significant	Information processing	Genetics	Newly identified competence genes
1729	RplK	Q06796	pfkA_T1_Control/ribT_T1_Control	0.708059	0.690417	0.859647	Not significant	Information processing	Protein synthesis, modification and degradation	Translation	Ribosomal proteins
1730	RplK	Q06796	pfkA_T1_Control/ribT_T1_Control	0.708059	0.690417	0.859647	Not significant	Groups of genes	Phosphoproteins	Phosphorylation on an Arg residue
1731	RplK	Q06796	pfkA_T1_Control/ribT_T1_Control	0.708059	0.690417	0.859647	Not significant	Groups of genes	Universally conserved proteins
1732	RplA	Q06797	pfkA_T1_Control/ribT_T1_Control	-0.513632	0.339644	0.664988	Not significant	Information processing	Protein synthesis, modification and degradation	Translation	Ribosomal proteins
1733	WapA	Q07833	pfkA_T1_Control/ribT_T1_Control	-0.126243	0.755198	0.890746	Not significant	Groups of genes	Secreted proteins
1734	WapA	Q07833	pfkA_T1_Control/ribT_T1_Control	-0.126243	0.755198	0.890746	Not significant	Lifestyles	Coping with stress	Toxins, antitoxins and immunity against toxins- based on similarity
1735	WapA	Q07833	pfkA_T1_Control/ribT_T1_Control	-0.126243	0.755198	0.890746	Not significant	Cellular processes	Cell envelope and cell division	Cell wall- other
1736	WapI	Q07836	pfkA_T1_Control/ribT_T1_Control	-0.27914	0.768152	0.899617	Not significant	Groups of genes	Essential genes
1737	WapI	Q07836	pfkA_T1_Control/ribT_T1_Control	-0.27914	0.768152	0.899617	Not significant	Groups of genes	Phosphoproteins	Phosphorylation on either a Ser, Thr or Tyr residue
1738	WapI	Q07836	pfkA_T1_Control/ribT_T1_Control	-0.27914	0.768152	0.899617	Not significant	Lifestyles	Coping with stress	Toxins, antitoxins and immunity against toxins- based on similarity
1739	RsmH	Q07876	pfkA_T1_Control/ribT_T1_Control	-0.869838	0.203627	0.545642	Not significant	Groups of genes	Poorly characterized - putative enzymes
1740	Ald	Q08352	pfkA_T1_Control/ribT_T1_Control	0.280685	0.466793	0.742	Not significant	Metabolism	Amino acid - nitrogen metabolism	Utilization of amino acids	Utilization of alanine- serine
1741	PatB	Q08432	pfkA_T1_Control/ribT_T1_Control	0.399277	0.0853721	0.410445	Not significant	Metabolism	Amino acid - nitrogen metabolism	Biosynthesis- acquisition of amino acids	Biosynthesis- acquisition of methionine- S-adenosylmethionine
1742	SrfAC	Q08787	pfkA_T1_Control/ribT_T1_Control	0.500478	0.706436	0.863606	Not significant	Groups of genes	Phosphoproteins	Phosphorylation on a Ser residue
1743	SrfAC	Q08787	pfkA_T1_Control/ribT_T1_Control	0.500478	0.706436	0.863606	Not significant	Groups of genes	Membrane proteins
1744	SrfAC	Q08787	pfkA_T1_Control/ribT_T1_Control	0.500478	0.706436	0.863606	Not significant	Lifestyles	Exponential and early post-exponential lifestyle	Swarming
1745	SrfAC	Q08787	pfkA_T1_Control/ribT_T1_Control	0.500478	0.706436	0.863606	Not significant	Lifestyles	Coping with stress	Biosynthesis of antibacterial compounds
1746	SrfAC	Q08787	pfkA_T1_Control/ribT_T1_Control	0.500478	0.706436	0.863606	Not significant	Metabolism	Additional metabolic pathways	Miscellaneous metabolic pathways	Biosynthesis of antibacterial compounds
1747	ParC	Q45066	pfkA_T1_Control/ribT_T1_Control	-0.442545	0.489245	0.755496	Not significant	Information processing	Genetics	DNA condensation- segregation
1748	ParC	Q45066	pfkA_T1_Control/ribT_T1_Control	-0.442545	0.489245	0.755496	Not significant	Groups of genes	Essential genes
1749	IleS	Q45477	pfkA_T1_Control/ribT_T1_Control	-0.850045	0.0617909	0.381218	Not significant	Information processing	Protein synthesis, modification and degradation	Translation	Aminoacyl-tRNA synthetases
1750	IleS	Q45477	pfkA_T1_Control/ribT_T1_Control	-0.850045	0.0617909	0.381218	Not significant	Groups of genes	Essential genes
1751	RnjA	Q45493	pfkA_T1_Control/ribT_T1_Control	-0.621898	0.0940233	0.418987	Not significant	Information processing	RNA synthesis and degradation	RNases	Exoribonucleases
1752	RnjA	Q45493	pfkA_T1_Control/ribT_T1_Control	-0.621898	0.0940233	0.418987	Not significant	Groups of genes	Essential genes
1753	DefB	Q45495	pfkA_T1_Control/ribT_T1_Control	0.387993	0.249347	0.583219	Not significant	Metabolism	Additional metabolic pathways	Sulfur metabolism	Conversion of S-methyl cysteine to cysteine
1754	YktB	Q45498	pfkA_T1_Control/ribT_T1_Control	-0.263953	0.484309	0.755194	Not significant	Groups of genes	Proteins of unknown function
1755	SuhB	Q45499	pfkA_T1_Control/ribT_T1_Control	0.151677	0.637292	0.829972	Not significant	Groups of genes	Proteins of unknown function
1756	MurQ	Q45582	pfkA_T1_Control/ribT_T1_Control	0.0308309	0.929265	0.973656	Not significant	Groups of genes	Phosphoproteins	Phosphorylation on a Ser residue
1757	MurQ	Q45582	pfkA_T1_Control/ribT_T1_Control	0.0308309	0.929265	0.973656	Not significant	Metabolism	Amino acid - nitrogen metabolism	Utilization of nitrogen sources other than amino acids	Utilization of amino sugars
1758	MurQ	Q45582	pfkA_T1_Control/ribT_T1_Control	0.0308309	0.929265	0.973656	Not significant	Metabolism	Carbon metabolism	Utilization of specific carbon sources	Utilization of amino sugars
1759	MurQ	Q45582	pfkA_T1_Control/ribT_T1_Control	0.0308309	0.929265	0.973656	Not significant	Cellular processes	Cell envelope and cell division	Cell wall degradation- turnover	Utilization of cell wall components
1760	SigW	Q45585	pfkA_T1_Control/ribT_T1_Control	0.767595	0.252921	0.589911	Not significant	Information processing	Regulation of gene expression	Sigma factors and their control	Sigma factors
1761	SigW	Q45585	pfkA_T1_Control/ribT_T1_Control	0.767595	0.252921	0.589911	Not significant	Information processing	RNA synthesis and degradation	Transcription	Sigma factors
1762	SigW	Q45585	pfkA_T1_Control/ribT_T1_Control	0.767595	0.252921	0.589911	Not significant	Lifestyles	Coping with stress	Cell envelope stress proteins (controlled by SigM, V, W, X, Y)
1763	Fbp	Q45597	pfkA_T1_Control/ribT_T1_Control	-1.04726	0.0181007	0.274848	Not significant	Metabolism	Carbon metabolism	Carbon core metabolism	Gluconeogenesis
1764	YydD	Q45598	pfkA_T1_Control/ribT_T1_Control	-0.120241	0.819464	0.920647	Not significant	Groups of genes	Proteins of unknown function
1765	YydB	Q45600	pfkA_T1_Control/ribT_T1_Control	-1.0333	0.44204	0.727653	Not significant	Groups of genes	Proteins of unknown function
1766	ParE	Q59192	pfkA_T1_Control/ribT_T1_Control	-0.393743	0.163123	0.493507	Not significant	Information processing	Genetics	DNA condensation- segregation
1767	ParE	Q59192	pfkA_T1_Control/ribT_T1_Control	-0.393743	0.163123	0.493507	Not significant	Groups of genes	Essential genes
1768	YugH	Q795M6	pfkA_T1_Control/ribT_T1_Control	-0.0281735	0.928162	0.973656	Not significant	Metabolism	Amino acid - nitrogen metabolism	Biosynthesis- acquisition of amino acids	Biosynthesis-acquisition of L- and D-alanine
1769	YtfP	Q795R8	pfkA_T1_Control/ribT_T1_Control	-0.0663735	0.910485	0.970247	Not significant	Groups of genes	Proteins of unknown function
1770	YtkL	Q795U4	pfkA_T1_Control/ribT_T1_Control	-0.551898	0.23544	0.579733	Not significant	Lifestyles	Coping with stress	General stress proteins (controlled by SigB)
1771	YrhE	Q795Y4	pfkA_T1_Control/ribT_T1_Control	-0.666436	0.178	0.513532	Not significant	Groups of genes	Proteins of unknown function
1772	LtaS1	Q797B3	pfkA_T1_Control/ribT_T1_Control	0.426795	0.1973	0.535622	Not significant	Groups of genes	Phosphoproteins	Phosphorylation on either a Ser, Thr or Tyr residue
1773	LtaS1	Q797B3	pfkA_T1_Control/ribT_T1_Control	0.426795	0.1973	0.535622	Not significant	Groups of genes	Secreted proteins
1774	LtaS1	Q797B3	pfkA_T1_Control/ribT_T1_Control	0.426795	0.1973	0.535622	Not significant	Lifestyles	Coping with stress	Cell envelope stress proteins (controlled by SigM, V, W, X, Y)
1775	LtaS1	Q797B3	pfkA_T1_Control/ribT_T1_Control	0.426795	0.1973	0.535622	Not significant	Metabolism	Additional metabolic pathways	Biosynthesis of cell wall components	Biosynthesis of lipoteichoic acid
1776	LtaS1	Q797B3	pfkA_T1_Control/ribT_T1_Control	0.426795	0.1973	0.535622	Not significant	Cellular processes	Cell envelope and cell division	Cell wall synthesis	Biosynthesis of lipoteichoic acid
1777	YwtF	Q7WY78	pfkA_T1_Control/ribT_T1_Control	0.560824	0.151847	0.483573	Not significant	Groups of genes	Secreted proteins
1778	YwtF	Q7WY78	pfkA_T1_Control/ribT_T1_Control	0.560824	0.151847	0.483573	Not significant	Groups of genes	Membrane proteins
1779	YwtF	Q7WY78	pfkA_T1_Control/ribT_T1_Control	0.560824	0.151847	0.483573	Not significant	Lifestyles	Coping with stress	Cell envelope stress proteins (controlled by SigM, V, W, X, Y)
1780	YwtF	Q7WY78	pfkA_T1_Control/ribT_T1_Control	0.560824	0.151847	0.483573	Not significant	Cellular processes	Cell envelope and cell division	Cell wall synthesis	Export of anionic polymers and attachment to peptidoglycan
1781	PpaX	Q9JMQ2	pfkA_T1_Control/ribT_T1_Control	1.09875	0.00770142	0.198727	Not significant	Groups of genes	Poorly characterized - putative enzymes
1782	Pyc	Q9KWU4	pfkA_T1_Control/ribT_T1_Control	-0.984343	0.274942	0.605458	Not significant	Groups of genes	Membrane proteins
1783	Pyc	Q9KWU4	pfkA_T1_Control/ribT_T1_Control	-0.984343	0.274942	0.605458	Not significant	Metabolism	Carbon metabolism	Carbon core metabolism	TCA cycle
1784	HtrB	Q9R9I1	pfkA_T1_Control/ribT_T1_Control	1.08106	0.0266172	0.274848	Not significant	Information processing	Protein synthesis, modification and degradation	Proteolysis	Protein quality control
1785	HtrB	Q9R9I1	pfkA_T1_Control/ribT_T1_Control	1.08106	0.0266172	0.274848	Not significant	Groups of genes	Membrane proteins
1786	HtrB	Q9R9I1	pfkA_T1_Control/ribT_T1_Control	1.08106	0.0266172	0.274848	Not significant	Lifestyles	Coping with stress	Heat shock proteins
1787	YvcI	O06972	pfkA_T1_Control/ribT_T1_Control	-0.0551423	0.947749	0.978873	Not significant	Information processing	Targets of second messengers	Targets of (p)ppGpp
1788	YvcI	O06972	pfkA_T1_Control/ribT_T1_Control	-0.0551423	0.947749	0.978873	Not significant	Information processing	RNA synthesis and degradation	RNases	RNA pyrophosphohydrolase
1789	YvcI	O06972	pfkA_T1_Control/ribT_T1_Control	-0.0551423	0.947749	0.978873	Not significant	Metabolism	Nucleotide metabolism	Metabolism of signalling nucleotides
1790	YqzD	O32022	pfkA_T1_Control/ribT_T1_Control	0.445436	0.33056	0.656364	Not significant	Groups of genes	Membrane proteins
1791	YtsP	O34553	pfkA_T1_Control/ribT_T1_Control	0.95914	0.270419	0.605153	Not significant	Groups of genes	Proteins of unknown function
1792	YvrD	O34782	pfkA_T1_Control/ribT_T1_Control	1.06726	0.0417859	0.317419	Not significant	Groups of genes	Poorly characterized - putative enzymes
1793	NadK2	O34934	pfkA_T1_Control/ribT_T1_Control	-1.12618	0.625279	0.824923	Not significant	Metabolism	Additional metabolic pathways	Biosynthesis of cofactors	Biosynthesis of NAD(P)
1794	HemC	P16616	pfkA_T1_Control/ribT_T1_Control	-0.560609	0.321644	0.645842	Not significant	Metabolism	Additional metabolic pathways	Biosynthesis of cofactors	Biosynthesis of heme- siroheme
1795	DegV	P32436	pfkA_T1_Control/ribT_T1_Control	0.784776	0.00230225	0.157578	Not significant	Metabolism	Lipid metabolism	Biosynthesis of lipids	Biosynthesis of phospholipids
1796	McsB	P37570	pfkA_T1_Control/ribT_T1_Control	-1.20377	0.000234158	0.0875715	Not significant	Information processing	Protein synthesis, modification and degradation	Protein modification	Protein kinases
1797	McsB	P37570	pfkA_T1_Control/ribT_T1_Control	-1.20377	0.000234158	0.0875715	Not significant	Information processing	Regulation of gene expression	Transcription factors and their control	Control of transcription factor (other than two-component system)
1798	McsB	P37570	pfkA_T1_Control/ribT_T1_Control	-1.20377	0.000234158	0.0875715	Not significant	Lifestyles	Sporulation	Sporulation proteins	Sporulation proteins- other
1799	McsB	P37570	pfkA_T1_Control/ribT_T1_Control	-1.20377	0.000234158	0.0875715	Not significant	Lifestyles	Coping with stress	Heat shock proteins
1800	McsB	P37570	pfkA_T1_Control/ribT_T1_Control	-1.20377	0.000234158	0.0875715	Not significant	Lifestyles	Coping with stress	General stress proteins (controlled by SigB)
1801	AtpC	P37812	pfkA_T1_Control/ribT_T1_Control	-0.376825	0.270197	0.605153	Not significant	Groups of genes	Membrane proteins
1802	AtpC	P37812	pfkA_T1_Control/ribT_T1_Control	-0.376825	0.270197	0.605153	Not significant	Metabolism	Electron transport and ATP synthesis	ATP synthesis	ATPase
1803	LutP	P71067	pfkA_T1_Control/ribT_T1_Control	-0.682736	0.0639296	0.381242	Not significant	Groups of genes	Membrane proteins
1804	LutP	P71067	pfkA_T1_Control/ribT_T1_Control	-0.682736	0.0639296	0.381242	Not significant	Metabolism	Carbon metabolism	Utilization of specific carbon sources	Utilization of organic acids
1805	LutP	P71067	pfkA_T1_Control/ribT_T1_Control	-0.682736	0.0639296	0.381242	Not significant	Cellular processes	Transporters	Transporters- other	Transporter for organic acids
1806	YdhE	O05496	pfkA_T1_Control/ribT_T1_Control	-0.0228494	0.966055	0.986414	Not significant	Lifestyles	Coping with stress	Resistance against toxins- antibiotics- based on similarity
1807	YkvS	O31684	pfkA_T1_Control/ribT_T1_Control	0.588589	0.562765	0.789372	Not significant	Groups of genes	Proteins of unknown function
1808	YkzG	O31718	pfkA_T1_Control/ribT_T1_Control	-0.302544	0.639548	0.829972	Not significant	Information processing	RNA synthesis and degradation	Transcription	RNA polymerase
1809	YutI	O32119	pfkA_T1_Control/ribT_T1_Control	1.10734	0.0237407	0.274848	Not significant	Groups of genes	Proteins of unknown function
1810	YloC	O34441	pfkA_T1_Control/ribT_T1_Control	-0.345653	0.38413	0.691743	Not significant	Groups of genes	Proteins of unknown function
1811	YdiP	O34680	pfkA_T1_Control/ribT_T1_Control	0.0141556	0.958273	0.983209	Not significant	Information processing	Genetics	DNA restriction- modification
1812	YdiP	O34680	pfkA_T1_Control/ribT_T1_Control	0.0141556	0.958273	0.983209	Not significant	Groups of genes	Essential genes
1813	YdiP	O34680	pfkA_T1_Control/ribT_T1_Control	0.0141556	0.958273	0.983209	Not significant	Prophages and mobile genetic elements	Prophages	Prophage 3
1814	OxdC	O34714	pfkA_T1_Control/ribT_T1_Control	-1.11062	0.238023	0.579733	Not significant	Groups of genes	Phosphoproteins	Phosphorylation on an Arg residue
1815	OxdC	O34714	pfkA_T1_Control/ribT_T1_Control	-1.11062	0.238023	0.579733	Not significant	Lifestyles	Coping with stress	Acid stress proteins (controlled by YvrI-YvrHa)
1816	RpmA	P05657	pfkA_T1_Control/ribT_T1_Control	-0.61205	0.659727	0.839099	Not significant	Information processing	Protein synthesis, modification and degradation	Translation	Ribosomal proteins
1817	RpmA	P05657	pfkA_T1_Control/ribT_T1_Control	-0.61205	0.659727	0.839099	Not significant	Groups of genes	Essential genes
1818	ClpQ	P39070	pfkA_T1_Control/ribT_T1_Control	0.215384	0.669151	0.844599	Not significant	Information processing	Protein synthesis, modification and degradation	Proteolysis	Additional proteins involved in proteolysis
1819	RocE	P39137	pfkA_T1_Control/ribT_T1_Control	0.402073	0.453626	0.737327	Not significant	Groups of genes	Membrane proteins
1820	RocE	P39137	pfkA_T1_Control/ribT_T1_Control	0.402073	0.453626	0.737327	Not significant	Metabolism	Amino acid - nitrogen metabolism	Biosynthesis- acquisition of amino acids	Biosynthesis- acquisition of arginine
1821	RocE	P39137	pfkA_T1_Control/ribT_T1_Control	0.402073	0.453626	0.737327	Not significant	Metabolism	Amino acid - nitrogen metabolism	Utilization of amino acids	Utilization of arginine- ornithine
1822	RocE	P39137	pfkA_T1_Control/ribT_T1_Control	0.402073	0.453626	0.737327	Not significant	Cellular processes	Transporters	Transporters- other	Amino acid transporters
1823	IspG	P54482	pfkA_T1_Control/ribT_T1_Control	-0.560231	0.747189	0.885537	Not significant	Groups of genes	Essential genes
1824	IspG	P54482	pfkA_T1_Control/ribT_T1_Control	-0.560231	0.747189	0.885537	Not significant	Lifestyles	Sporulation	Sporulation proteins	Sporulation proteins- other
1825	IspG	P54482	pfkA_T1_Control/ribT_T1_Control	-0.560231	0.747189	0.885537	Not significant	Metabolism	Lipid metabolism	Biosynthesis of lipids	Biosynthesis of isoprenoids
1826	YwnH	P71043	pfkA_T1_Control/ribT_T1_Control	0.530355	0.271702	0.605458	Not significant	Lifestyles	Coping with stress	Resistance against toxins- antibiotics- based on similarity
1827	DctA	P96603	pfkA_T1_Control/ribT_T1_Control	-1.35808	0.0808054	0.405496	Not significant	Groups of genes	Membrane proteins
1828	DctA	P96603	pfkA_T1_Control/ribT_T1_Control	-1.35808	0.0808054	0.405496	Not significant	Metabolism	Carbon metabolism	Utilization of specific carbon sources	Utilization of organic acids
1829	DctA	P96603	pfkA_T1_Control/ribT_T1_Control	-1.35808	0.0808054	0.405496	Not significant	Cellular processes	Transporters	Transporters- other	Amino acid transporters
1830	DctA	P96603	pfkA_T1_Control/ribT_T1_Control	-1.35808	0.0808054	0.405496	Not significant	Cellular processes	Transporters	Transporters- other	Transporter for organic acids
1831	CccB	O34594	pfkA_T1_Control/ribT_T1_Control	0.608857	0.389186	0.692796	Not significant	Groups of genes	Membrane proteins
1832	CccB	O34594	pfkA_T1_Control/ribT_T1_Control	0.608857	0.389186	0.692796	Not significant	Metabolism	Electron transport and ATP synthesis	Respiration	Respiration- other
1833	LevE	P26380	pfkA_T1_Control/ribT_T1_Control	0.467017	0.254584	0.592122	Not significant	Information processing	Regulation of gene expression	Trigger enzyme	Trigger enzymes of the PTS that control the activity of PRD-containing transcription factors
1834	LevE	P26380	pfkA_T1_Control/ribT_T1_Control	0.467017	0.254584	0.592122	Not significant	Information processing	Regulation of gene expression	Transcription factors and their control	Control of PRD-type regulators
1835	LevE	P26380	pfkA_T1_Control/ribT_T1_Control	0.467017	0.254584	0.592122	Not significant	Groups of genes	Phosphoproteins	Phosphorylation on a His residue
1836	LevE	P26380	pfkA_T1_Control/ribT_T1_Control	0.467017	0.254584	0.592122	Not significant	Metabolism	Carbon metabolism	Utilization of specific carbon sources	Utilization of fructose
1837	LevE	P26380	pfkA_T1_Control/ribT_T1_Control	0.467017	0.254584	0.592122	Not significant	Metabolism	Carbon metabolism	Utilization of specific carbon sources	Utilization of other polymeric carbohydrates
1838	LevE	P26380	pfkA_T1_Control/ribT_T1_Control	0.467017	0.254584	0.592122	Not significant	Cellular processes	Transporters	Phosphotransferase system	Sugar specific PTS proteins
1839	RbsC	P36948	pfkA_T1_Control/ribT_T1_Control	-1.24219	0.342987	0.668538	Not significant	Groups of genes	Membrane proteins
1840	RbsC	P36948	pfkA_T1_Control/ribT_T1_Control	-1.24219	0.342987	0.668538	Not significant	Metabolism	Carbon metabolism	Utilization of specific carbon sources	Utilization of ribose
1841	RbsC	P36948	pfkA_T1_Control/ribT_T1_Control	-1.24219	0.342987	0.668538	Not significant	Cellular processes	Transporters	ABC transporters	Importers
1842	IspA	P54383	pfkA_T1_Control/ribT_T1_Control	-0.075289	0.742751	0.884889	Not significant	Metabolism	Lipid metabolism	Biosynthesis of lipids	Biosynthesis of isoprenoids
1843	YwrC	O05217	pfkA_T1_Control/ribT_T1_Control	-20.5396			ON/OFF	Information processing	Regulation of gene expression	Transcription factors and their control	Transcription factors- other
1844	YwrC	O05217	pfkA_T1_Control/ribT_T1_Control	-20.5396			ON/OFF	Lifestyles	Coping with stress	Resistance against toxic metals
1845	YisK	O06724	pfkA_T1_Control/ribT_T1_Control	22.0168			ON/OFF	Groups of genes	Poorly characterized - putative enzymes
1846	YisK	O06724	pfkA_T1_Control/ribT_T1_Control	22.0168			ON/OFF	Cellular processes	Cell envelope and cell division	Cell division	Other genes
1847	YitI	O06744	pfkA_T1_Control/ribT_T1_Control	19.3828			ON/OFF	Groups of genes	Poorly characterized - putative enzymes
1848	Azr	O07529	pfkA_T1_Control/ribT_T1_Control	22.5221			ON/OFF	Lifestyles	Coping with stress	Resistance against toxic metals
1849	Azr	O07529	pfkA_T1_Control/ribT_T1_Control	22.5221			ON/OFF	Lifestyles	Coping with stress	Resistance against oxidative and electrophile stress
1850	YheB	O07543	pfkA_T1_Control/ribT_T1_Control	-19.5278			ON/OFF	Groups of genes	Proteins of unknown function
1851	CobB	O07595	pfkA_T1_Control/ribT_T1_Control	19.8973			ON/OFF	Information processing	Protein synthesis, modification and degradation	Protein modification	Protein acetylases- deacetylases
1852	YhfF	O07604	pfkA_T1_Control/ribT_T1_Control	-19.1391			ON/OFF	Groups of genes	Proteins of unknown function
1853	YraN	O07906	pfkA_T1_Control/ribT_T1_Control	-19.4412			ON/OFF	Information processing	Regulation of gene expression	Transcription factors and their control	Transcription factor- other- based on similarity
1854	AcoA	O31404	pfkA_T1_Control/ribT_T1_Control	-22.3957			ON/OFF	Metabolism	Carbon metabolism	Utilization of specific carbon sources	Utilization of acetoin
1855	GamA	O31458	pfkA_T1_Control/ribT_T1_Control	20.8042			ON/OFF	Metabolism	Amino acid - nitrogen metabolism	Utilization of nitrogen sources other than amino acids	Utilization of amino sugars
1856	GamA	O31458	pfkA_T1_Control/ribT_T1_Control	20.8042			ON/OFF	Metabolism	Carbon metabolism	Utilization of specific carbon sources	Utilization of amino sugars
1857	GamA	O31458	pfkA_T1_Control/ribT_T1_Control	20.8042			ON/OFF	Cellular processes	Cell envelope and cell division	Cell wall degradation- turnover	Utilization of cell wall components
1858	YjcH	O31630	pfkA_T1_Control/ribT_T1_Control	21.0161			ON/OFF	Groups of genes	Proteins of unknown function
1859	HtpX	O31657	pfkA_T1_Control/ribT_T1_Control	-21.2909			ON/OFF	Information processing	Protein synthesis, modification and degradation	Proteolysis	Additional proteins involved in proteolysis
1860	HtpX	O31657	pfkA_T1_Control/ribT_T1_Control	-21.2909			ON/OFF	Groups of genes	Membrane proteins
1861	MtnD	O31669	pfkA_T1_Control/ribT_T1_Control	19.693			ON/OFF	Metabolism	Amino acid - nitrogen metabolism	Biosynthesis- acquisition of amino acids	Biosynthesis- acquisition of methionine- S-adenosylmethionine
1862	MhqR	O31672	pfkA_T1_Control/ribT_T1_Control	20.5194			ON/OFF	Information processing	Regulation of gene expression	Transcription factors and their control	Transcription factors- other
1863	MhqR	O31672	pfkA_T1_Control/ribT_T1_Control	20.5194			ON/OFF	Lifestyles	Coping with stress	Resistance against oxidative and electrophile stress
1864	QueE	O31677	pfkA_T1_Control/ribT_T1_Control	20.4474			ON/OFF	Information processing	Protein synthesis, modification and degradation	Translation	tRNA modification and maturation
1865	QueF	O31678	pfkA_T1_Control/ribT_T1_Control	22.1103			ON/OFF	Information processing	Protein synthesis, modification and degradation	Translation	tRNA modification and maturation
1866	YknZ	O31712	pfkA_T1_Control/ribT_T1_Control	19.9375			ON/OFF	Groups of genes	Membrane proteins
1867	YknZ	O31712	pfkA_T1_Control/ribT_T1_Control	19.9375			ON/OFF	Lifestyles	Coping with stress	Cell envelope stress proteins (controlled by SigM, V, W, X, Y)
1868	YknZ	O31712	pfkA_T1_Control/ribT_T1_Control	19.9375			ON/OFF	Lifestyles	Coping with stress	Resistance against toxins- antibiotics
1869	YknZ	O31712	pfkA_T1_Control/ribT_T1_Control	19.9375			ON/OFF	Cellular processes	Transporters	ABC transporters	Exporters
1870	FruK	O31714	pfkA_T1_Control/ribT_T1_Control	21.3912			ON/OFF	Metabolism	Carbon metabolism	Utilization of specific carbon sources	Utilization of fructose
1871	YrrS	O32031	pfkA_T1_Control/ribT_T1_Control	-21.589			ON/OFF	Lifestyles	Sporulation	Sporulation proteins	Sporulation proteins- other
1872	YrrS	O32031	pfkA_T1_Control/ribT_T1_Control	-21.589			ON/OFF	Cellular processes	Cell envelope and cell division	Cell division	Other genes
1873	ComN	O32049	pfkA_T1_Control/ribT_T1_Control	20.4989			ON/OFF	Information processing	Genetics	Genetic competence
1874	ComN	O32049	pfkA_T1_Control/ribT_T1_Control	20.4989			ON/OFF	Lifestyles	Exponential and early post-exponential lifestyle	Genetic competence
1875	YrbF	O32052	pfkA_T1_Control/ribT_T1_Control	22.7598			ON/OFF	Information processing	Protein synthesis, modification and degradation	Protein secretion
1876	YrbF	O32052	pfkA_T1_Control/ribT_T1_Control	22.7598			ON/OFF	Groups of genes	Membrane proteins
1877	YueB	O32101	pfkA_T1_Control/ribT_T1_Control	-21.648			ON/OFF	Information processing	Protein synthesis, modification and degradation	Protein secretion
1878	YueB	O32101	pfkA_T1_Control/ribT_T1_Control	-21.648			ON/OFF	Groups of genes	Membrane proteins
1879	YueB	O32101	pfkA_T1_Control/ribT_T1_Control	-21.648			ON/OFF	Prophages and mobile genetic elements	Prophages	Phage-related functions
1880	YutD	O32127	pfkA_T1_Control/ribT_T1_Control	21.02			ON/OFF	Groups of genes	Proteins of unknown function
1881	YurT	O32161	pfkA_T1_Control/ribT_T1_Control	22.375			ON/OFF	Lifestyles	Coping with stress	Resistance against oxidative and electrophile stress
1882	FadN	O32178	pfkA_T1_Control/ribT_T1_Control	21.104			ON/OFF	Metabolism	Lipid metabolism	Utilization of lipids	Utilization of fatty acids
1883	AcoL	O34324	pfkA_T1_Control/ribT_T1_Control	-21.8977			ON/OFF	Metabolism	Carbon metabolism	Utilization of specific carbon sources	Utilization of acetoin
1884	YlbN	O34445	pfkA_T1_Control/ribT_T1_Control	21.2133			ON/OFF	Groups of genes	Phosphoproteins	Phosphorylation on an Arg residue
1885	YlbN	O34445	pfkA_T1_Control/ribT_T1_Control	21.2133			ON/OFF	Groups of genes	Proteins of unknown function
1886	MapB	O34484	pfkA_T1_Control/ribT_T1_Control	-20.8928			ON/OFF	Information processing	Protein synthesis, modification and degradation	Translation	Translation- other
1887	MapB	O34484	pfkA_T1_Control/ribT_T1_Control	-20.8928			ON/OFF	Information processing	Protein synthesis, modification and degradation	Protein modification	Protein maturation
1888	PrkC	O34507	pfkA_T1_Control/ribT_T1_Control	-20.8851			ON/OFF	Information processing	Protein synthesis, modification and degradation	Protein modification	Protein kinases
1889	PrkC	O34507	pfkA_T1_Control/ribT_T1_Control	-20.8851			ON/OFF	Groups of genes	Phosphoproteins	Phosphorylation on a Thr residue
1890	PrkC	O34507	pfkA_T1_Control/ribT_T1_Control	-20.8851			ON/OFF	Groups of genes	Membrane proteins
1891	PrkC	O34507	pfkA_T1_Control/ribT_T1_Control	-20.8851			ON/OFF	Lifestyles	Sporulation	Germination	Additional germination proteins
1892	NagP	O34521	pfkA_T1_Control/ribT_T1_Control	-20.7423			ON/OFF	Groups of genes	Phosphoproteins	Phosphorylation on a Cys residue
1893	NagP	O34521	pfkA_T1_Control/ribT_T1_Control	-20.7423			ON/OFF	Groups of genes	Membrane proteins
1894	NagP	O34521	pfkA_T1_Control/ribT_T1_Control	-20.7423			ON/OFF	Metabolism	Amino acid - nitrogen metabolism	Utilization of nitrogen sources other than amino acids	Utilization of amino sugars
1895	NagP	O34521	pfkA_T1_Control/ribT_T1_Control	-20.7423			ON/OFF	Metabolism	Carbon metabolism	Utilization of specific carbon sources	Utilization of amino sugars
1896	NagP	O34521	pfkA_T1_Control/ribT_T1_Control	-20.7423			ON/OFF	Cellular processes	Transporters	Phosphotransferase system	Sugar specific PTS proteins
1897	YkuU	O34564	pfkA_T1_Control/ribT_T1_Control	20.6223			ON/OFF	Metabolism	Electron transport and ATP synthesis	Electron transport- other- based on similarity
1898	PfyP	O34627	pfkA_T1_Control/ribT_T1_Control	21.1469			ON/OFF	Information processing	Regulation of gene expression	Sigma factors and their control	Control of sigma factors
1899	SirB	O34632	pfkA_T1_Control/ribT_T1_Control	-19.9245			ON/OFF	Metabolism	Additional metabolic pathways	Biosynthesis of cofactors	Biosynthesis of heme- siroheme
1900	YobJ	O34774	pfkA_T1_Control/ribT_T1_Control	21.7106			ON/OFF	Lifestyles	Coping with stress	Cell envelope stress proteins (controlled by SigM, V, W, X, Y)
1901	LtaS2	O34952	pfkA_T1_Control/ribT_T1_Control	20.6981			ON/OFF	Groups of genes	Phosphoproteins	Phosphorylation on a Thr residue
1902	LtaS2	O34952	pfkA_T1_Control/ribT_T1_Control	20.6981			ON/OFF	Groups of genes	Secreted proteins
1903	LtaS2	O34952	pfkA_T1_Control/ribT_T1_Control	20.6981			ON/OFF	Groups of genes	Membrane proteins
1904	LtaS2	O34952	pfkA_T1_Control/ribT_T1_Control	20.6981			ON/OFF	Metabolism	Additional metabolic pathways	Biosynthesis of cell wall components	Biosynthesis of lipoteichoic acid
1905	LtaS2	O34952	pfkA_T1_Control/ribT_T1_Control	20.6981			ON/OFF	Cellular processes	Cell envelope and cell division	Cell wall synthesis	Biosynthesis of lipoteichoic acid
1906	CtpB	O35002	pfkA_T1_Control/ribT_T1_Control	23.6539			ON/OFF	Information processing	Protein synthesis, modification and degradation	Proteolysis	Additional proteins involved in proteolysis
1907	CtpB	O35002	pfkA_T1_Control/ribT_T1_Control	23.6539			ON/OFF	Information processing	Regulation of gene expression	Sigma factors and their control	Control of sigma factors
1908	CtpB	O35002	pfkA_T1_Control/ribT_T1_Control	23.6539			ON/OFF	Lifestyles	Sporulation	Sporulation proteins	Sporulation proteins- other
1909	YvrP	O35007	pfkA_T1_Control/ribT_T1_Control	-19.9041			ON/OFF	Groups of genes	Membrane proteins
1910	YvrP	O35007	pfkA_T1_Control/ribT_T1_Control	-19.9041			ON/OFF	Groups of genes	Proteins of unknown function
1911	SdhC	P08064	pfkA_T1_Control/ribT_T1_Control	-21.2858			ON/OFF	Groups of genes	Membrane proteins
1912	SdhC	P08064	pfkA_T1_Control/ribT_T1_Control	-21.2858			ON/OFF	Lifestyles	Exponential and early post-exponential lifestyle	Biofilm formation	Other proteins required for biofilm formation
1913	SdhC	P08064	pfkA_T1_Control/ribT_T1_Control	-21.2858			ON/OFF	Metabolism	Carbon metabolism	Carbon core metabolism	TCA cycle
1914	PurD	P12039	pfkA_T1_Control/ribT_T1_Control	20.8791			ON/OFF	Metabolism	Nucleotide metabolism	Biosynthesis- acquisition of nucleotides	Biosynthesis- acquisition of purine nucleotides
1915	RpmC	P12873	pfkA_T1_Control/ribT_T1_Control	23.8857			ON/OFF	Information processing	Protein synthesis, modification and degradation	Translation	Ribosomal proteins
1916	RibD	P17618	pfkA_T1_Control/ribT_T1_Control	18.0589			ON/OFF	Metabolism	Additional metabolic pathways	Biosynthesis of cofactors	Biosynthesis- acquisition of riboflavin- FAD
1917	ArgF	P18186	pfkA_T1_Control/ribT_T1_Control	17.7168			ON/OFF	Metabolism	Amino acid - nitrogen metabolism	Biosynthesis- acquisition of amino acids	Biosynthesis- acquisition of arginine
1918	RplQ	P20277	pfkA_T1_Control/ribT_T1_Control	20.502			ON/OFF	Information processing	Protein synthesis, modification and degradation	Translation	Ribosomal proteins
1919	RplQ	P20277	pfkA_T1_Control/ribT_T1_Control	20.502			ON/OFF	Groups of genes	Essential genes
1920	RpsP	P21474	pfkA_T1_Control/ribT_T1_Control	22.7203			ON/OFF	Information processing	Protein synthesis, modification and degradation	Translation	Ribosomal proteins
1921	RpsP	P21474	pfkA_T1_Control/ribT_T1_Control	22.7203			ON/OFF	Groups of genes	Essential genes
1922	FliL	P23452	pfkA_T1_Control/ribT_T1_Control	20.5741			ON/OFF	Groups of genes	Membrane proteins
1923	FliL	P23452	pfkA_T1_Control/ribT_T1_Control	20.5741			ON/OFF	Lifestyles	Exponential and early post-exponential lifestyle	Motility and chemotaxis	Flagellar proteins
1924	FliM	P23453	pfkA_T1_Control/ribT_T1_Control	-20.7708			ON/OFF	Groups of genes	Membrane proteins
1925	FliM	P23453	pfkA_T1_Control/ribT_T1_Control	-20.7708			ON/OFF	Lifestyles	Exponential and early post-exponential lifestyle	Motility and chemotaxis	Flagellar proteins
1926	OppB	P24138	pfkA_T1_Control/ribT_T1_Control	20.8716			ON/OFF	Information processing	Genetics	Genetic competence
1927	OppB	P24138	pfkA_T1_Control/ribT_T1_Control	20.8716			ON/OFF	Information processing	Regulation of gene expression	phosphorelay
1928	OppB	P24138	pfkA_T1_Control/ribT_T1_Control	20.8716			ON/OFF	Groups of genes	Membrane proteins
1929	OppB	P24138	pfkA_T1_Control/ribT_T1_Control	20.8716			ON/OFF	Lifestyles	Exponential and early post-exponential lifestyle	Genetic competence
1930	OppB	P24138	pfkA_T1_Control/ribT_T1_Control	20.8716			ON/OFF	Lifestyles	Sporulation	phosphorelay
1931	OppB	P24138	pfkA_T1_Control/ribT_T1_Control	20.8716			ON/OFF	Metabolism	Amino acid - nitrogen metabolism	Utilization of nitrogen sources other than amino acids	Utilization of peptides
1932	OppB	P24138	pfkA_T1_Control/ribT_T1_Control	20.8716			ON/OFF	Cellular processes	Transporters	ABC transporters	Importers
1933	OppC	P24139	pfkA_T1_Control/ribT_T1_Control	21.3293			ON/OFF	Information processing	Genetics	Genetic competence
1934	OppC	P24139	pfkA_T1_Control/ribT_T1_Control	21.3293			ON/OFF	Information processing	Regulation of gene expression	phosphorelay
1935	OppC	P24139	pfkA_T1_Control/ribT_T1_Control	21.3293			ON/OFF	Groups of genes	Membrane proteins
1936	OppC	P24139	pfkA_T1_Control/ribT_T1_Control	21.3293			ON/OFF	Lifestyles	Exponential and early post-exponential lifestyle	Genetic competence
1937	OppC	P24139	pfkA_T1_Control/ribT_T1_Control	21.3293			ON/OFF	Lifestyles	Sporulation	phosphorelay
1938	OppC	P24139	pfkA_T1_Control/ribT_T1_Control	21.3293			ON/OFF	Metabolism	Amino acid - nitrogen metabolism	Utilization of nitrogen sources other than amino acids	Utilization of peptides
1939	OppC	P24139	pfkA_T1_Control/ribT_T1_Control	21.3293			ON/OFF	Cellular processes	Transporters	ABC transporters	Importers
1940	Sul	P28822	pfkA_T1_Control/ribT_T1_Control	20.3704			ON/OFF	Groups of genes	Essential genes
1941	Sul	P28822	pfkA_T1_Control/ribT_T1_Control	20.3704			ON/OFF	Metabolism	Additional metabolic pathways	Biosynthesis of cofactors	Biosynthesis of folate
1942	HepT	P31114	pfkA_T1_Control/ribT_T1_Control	20.1683			ON/OFF	Metabolism	Additional metabolic pathways	Biosynthesis of cofactors	Biosynthesis of menaquinone
1943	HemH	P32396	pfkA_T1_Control/ribT_T1_Control	21.3807			ON/OFF	Metabolism	Additional metabolic pathways	Biosynthesis of cofactors	Biosynthesis of heme- siroheme
1944	CsrA	P33911	pfkA_T1_Control/ribT_T1_Control	21.8595			ON/OFF	Information processing	Regulation of gene expression	RNA binding regulators
1945	CsrA	P33911	pfkA_T1_Control/ribT_T1_Control	21.8595			ON/OFF	Lifestyles	Exponential and early post-exponential lifestyle	Motility and chemotaxis	Signal transduction in motility and chemotaxis
1946	AroD	P35146	pfkA_T1_Control/ribT_T1_Control	21.2661			ON/OFF	Metabolism	Amino acid - nitrogen metabolism	Biosynthesis- acquisition of amino acids	Biosynthesis- acquisition of aromatic amino acids
1947	ArgD	P36839	pfkA_T1_Control/ribT_T1_Control	17.0417			ON/OFF	Metabolism	Amino acid - nitrogen metabolism	Biosynthesis- acquisition of amino acids	Biosynthesis- acquisition of arginine
1948	YaaN	P37535	pfkA_T1_Control/ribT_T1_Control	-21.22			ON/OFF	Lifestyles	Coping with stress	Cell envelope stress proteins (controlled by SigM, V, W, X, Y)
1949	YabN	P37556	pfkA_T1_Control/ribT_T1_Control	23.0067			ON/OFF	Groups of genes	Proteins of unknown function
1950	HslO	P37565	pfkA_T1_Control/ribT_T1_Control	19.7682			ON/OFF	Information processing	Protein synthesis, modification and degradation	Chaperone- protein folding- based on similarity
1951	HslO	P37565	pfkA_T1_Control/ribT_T1_Control	19.7682			ON/OFF	Lifestyles	Coping with stress	Cell envelope stress proteins (controlled by SigM, V, W, X, Y)
1952	GlpT	P37948	pfkA_T1_Control/ribT_T1_Control	21.9817			ON/OFF	Groups of genes	Membrane proteins
1953	GlpT	P37948	pfkA_T1_Control/ribT_T1_Control	21.9817			ON/OFF	Metabolism	Lipid metabolism	Utilization of lipids	Utilization of phospholipids
1954	GlpT	P37948	pfkA_T1_Control/ribT_T1_Control	21.9817			ON/OFF	Metabolism	Carbon metabolism	Utilization of specific carbon sources	Utilization of glycerol- glycerol-3-phosphate
1955	GlpT	P37948	pfkA_T1_Control/ribT_T1_Control	21.9817			ON/OFF	Cellular processes	Transporters	Transporters- other	Carbohydrate transporter
1956	AcuB	P39066	pfkA_T1_Control/ribT_T1_Control	-21.2183			ON/OFF	Groups of genes	Proteins of unknown function
1957	TlpC	P39209	pfkA_T1_Control/ribT_T1_Control	20.5534			ON/OFF	Groups of genes	Membrane proteins
1958	TlpC	P39209	pfkA_T1_Control/ribT_T1_Control	20.5534			ON/OFF	Lifestyles	Exponential and early post-exponential lifestyle	Motility and chemotaxis	Signal transduction in motility and chemotaxis
1959	TlpB	P39217	pfkA_T1_Control/ribT_T1_Control	21.539			ON/OFF	Groups of genes	Membrane proteins
1960	TlpB	P39217	pfkA_T1_Control/ribT_T1_Control	21.539			ON/OFF	Lifestyles	Exponential and early post-exponential lifestyle	Motility and chemotaxis	Signal transduction in motility and chemotaxis
1961	ThiE	P39594	pfkA_T1_Control/ribT_T1_Control	-19.7211			ON/OFF	Metabolism	Additional metabolic pathways	Biosynthesis of cofactors	Biosynthesis- acquisition of thiamine
1962	YwfO	P39651	pfkA_T1_Control/ribT_T1_Control	-19.9572			ON/OFF	Groups of genes	Proteins of unknown function
1963	YvyC	P39737	pfkA_T1_Control/ribT_T1_Control	22.1262			ON/OFF	Lifestyles	Exponential and early post-exponential lifestyle	Motility and chemotaxis	Flagellar proteins- based on similarity
1964	GamP	P39816	pfkA_T1_Control/ribT_T1_Control	20.2023			ON/OFF	Groups of genes	Phosphoproteins	Phosphorylation on a Cys residue
1965	GamP	P39816	pfkA_T1_Control/ribT_T1_Control	20.2023			ON/OFF	Groups of genes	Phosphoproteins	Phosphorylation on a His residue
1966	GamP	P39816	pfkA_T1_Control/ribT_T1_Control	20.2023			ON/OFF	Groups of genes	Membrane proteins
1967	GamP	P39816	pfkA_T1_Control/ribT_T1_Control	20.2023			ON/OFF	Metabolism	Amino acid - nitrogen metabolism	Utilization of nitrogen sources other than amino acids	Utilization of amino sugars
1968	GamP	P39816	pfkA_T1_Control/ribT_T1_Control	20.2023			ON/OFF	Metabolism	Carbon metabolism	Utilization of specific carbon sources	Utilization of amino sugars
1969	GamP	P39816	pfkA_T1_Control/ribT_T1_Control	20.2023			ON/OFF	Cellular processes	Cell envelope and cell division	Cell wall degradation- turnover	Utilization of cell wall components
1970	GamP	P39816	pfkA_T1_Control/ribT_T1_Control	20.2023			ON/OFF	Cellular processes	Transporters	Phosphotransferase system	Sugar specific PTS proteins
1971	YuxL	P39839	pfkA_T1_Control/ribT_T1_Control	-19.1842			ON/OFF	Groups of genes	Poorly characterized - putative enzymes
1972	BshB1	P42981	pfkA_T1_Control/ribT_T1_Control	-20.0177			ON/OFF	Lifestyles	Coping with stress	Resistance against oxidative and electrophile stress
1973	BshB1	P42981	pfkA_T1_Control/ribT_T1_Control	-20.0177			ON/OFF	Metabolism	Additional metabolic pathways	Miscellaneous metabolic pathways	Biosynthesis of bacillithiol
1974	DhbC	P45744	pfkA_T1_Control/ribT_T1_Control	19.5636			ON/OFF	Groups of genes	Phosphoproteins	Phosphorylation on a Ser residue
1975	DhbC	P45744	pfkA_T1_Control/ribT_T1_Control	19.5636			ON/OFF	Lifestyles	Exponential and early post-exponential lifestyle	Biofilm formation	Other proteins required for biofilm formation
1976	DhbC	P45744	pfkA_T1_Control/ribT_T1_Control	19.5636			ON/OFF	Metabolism	Additional metabolic pathways	Iron metabolism	Acquisition of iron - Other
1977	DhbC	P45744	pfkA_T1_Control/ribT_T1_Control	19.5636			ON/OFF	Cellular processes	Homeostasis	Acquisition of iron	Acquisition of iron - Other
1978	LicH	P46320	pfkA_T1_Control/ribT_T1_Control	-23.3826			ON/OFF	Metabolism	Carbon metabolism	Utilization of specific carbon sources	Utilization of other polymeric carbohydrates
1979	OpuAC	P46922	pfkA_T1_Control/ribT_T1_Control	20.6446			ON/OFF	Groups of genes	Membrane proteins
1980	OpuAC	P46922	pfkA_T1_Control/ribT_T1_Control	20.6446			ON/OFF	Lifestyles	Coping with stress	Coping with hyper-osmotic stress
1981	OpuAC	P46922	pfkA_T1_Control/ribT_T1_Control	20.6446			ON/OFF	Cellular processes	Transporters	ABC transporters	Importers
1982	YmaB	P50619	pfkA_T1_Control/ribT_T1_Control	20.0237			ON/OFF	Groups of genes	Proteins of unknown function
1983	Der	P50743	pfkA_T1_Control/ribT_T1_Control	-22.5192			ON/OFF	Information processing	Protein synthesis, modification and degradation	Translation	Ribosome assembly
1984	Der	P50743	pfkA_T1_Control/ribT_T1_Control	-22.5192			ON/OFF	Groups of genes	Essential genes
1985	Der	P50743	pfkA_T1_Control/ribT_T1_Control	-22.5192			ON/OFF	Groups of genes	GTP-binding proteins
1986	BioI	P53554	pfkA_T1_Control/ribT_T1_Control	24.0418			ON/OFF	Metabolism	Additional metabolic pathways	Biosynthesis of cofactors	Biosynthesis- acquisition of biotin
1987	MsrA	P54154	pfkA_T1_Control/ribT_T1_Control	22.2508			ON/OFF	Lifestyles	Coping with stress	Resistance against oxidative and electrophile stress
1988	XkdK	P54331	pfkA_T1_Control/ribT_T1_Control	-20.7947			ON/OFF	Groups of genes	Secreted proteins
1989	XkdK	P54331	pfkA_T1_Control/ribT_T1_Control	-20.7947			ON/OFF	Prophages and mobile genetic elements	Prophages	PBSX prophage
1990	RsmE	P54461	pfkA_T1_Control/ribT_T1_Control	21.6527			ON/OFF	Information processing	Protein synthesis, modification and degradation	Translation	rRNA modification and maturation
1991	RsmE	P54461	pfkA_T1_Control/ribT_T1_Control	21.6527			ON/OFF	Lifestyles	Coping with stress	Heat shock proteins
1992	YqiW	P54534	pfkA_T1_Control/ribT_T1_Control	-22.316			ON/OFF	Lifestyles	Coping with stress	Resistance against oxidative and electrophile stress
1993	CoaA	P54556	pfkA_T1_Control/ribT_T1_Control	19.9999			ON/OFF	Metabolism	Additional metabolic pathways	Biosynthesis of cofactors	Biosynthesis of coenzyme A
1994	YqjY	P54562	pfkA_T1_Control/ribT_T1_Control	19.8597			ON/OFF	Groups of genes	Poorly characterized - putative enzymes
1995	GlvA	P54716	pfkA_T1_Control/ribT_T1_Control	-24.176			ON/OFF	Groups of genes	Membrane proteins
1996	GlvA	P54716	pfkA_T1_Control/ribT_T1_Control	-24.176			ON/OFF	Metabolism	Carbon metabolism	Utilization of specific carbon sources	Utilization of maltose
1997	YxeH	P54947	pfkA_T1_Control/ribT_T1_Control	21.8863			ON/OFF	Groups of genes	Poorly characterized - putative enzymes
1998	InfC	P55872	pfkA_T1_Control/ribT_T1_Control	-21.9448			ON/OFF	Information processing	Protein synthesis, modification and degradation	Translation	Translation factors
[truncated: 290 more rows]

## Sheet: pfk_ribT_T2_Control_subtiwiki
Column1	Protein	Uniprot	Comparison	log2FC	p_val	adj_p_val	Significant	Main category	Secondary category	Tertiary category	Quaternary category
0	MtlF	C0H3V2	pfkA_T2_Control/ribT_T2_Control	-2.73424	0.000921512	0.0322882	Significant	Groups of genes	Phosphoproteins	Phosphorylation on a His residue
1	MtlF	C0H3V2	pfkA_T2_Control/ribT_T2_Control	-2.73424	0.000921512	0.0322882	Significant	Metabolism	Carbon metabolism	Utilization of specific carbon sources	Utilization of mannitol
2	MtlF	C0H3V2	pfkA_T2_Control/ribT_T2_Control	-2.73424	0.000921512	0.0322882	Significant	Cellular processes	Transporters	Phosphotransferase system	Sugar specific PTS proteins
3	AccD	C0SP93	pfkA_T2_Control/ribT_T2_Control	0.167381	0.114839	0.310462	Not significant	Groups of genes	Essential genes
4	AccD	C0SP93	pfkA_T2_Control/ribT_T2_Control	0.167381	0.114839	0.310462	Not significant	Groups of genes	Phosphoproteins	Phosphorylation on an Arg residue
5	AccD	C0SP93	pfkA_T2_Control/ribT_T2_Control	0.167381	0.114839	0.310462	Not significant	Metabolism	Lipid metabolism	Biosynthesis of lipids	Biosynthesis of fatty acids
6	YhfQ	C0SP94	pfkA_T2_Control/ribT_T2_Control	-0.0144562	0.841377	0.919104	Not significant	Groups of genes	Membrane proteins
7	YhfQ	C0SP94	pfkA_T2_Control/ribT_T2_Control	-0.0144562	0.841377	0.919104	Not significant	Metabolism	Additional metabolic pathways	Iron metabolism	Acquisition of iron - Other
8	YhfQ	C0SP94	pfkA_T2_Control/ribT_T2_Control	-0.0144562	0.841377	0.919104	Not significant	Metabolism	Additional metabolic pathways	Iron metabolism	ABC transporters for the uptake of iron- siderophores
9	YhfQ	C0SP94	pfkA_T2_Control/ribT_T2_Control	-0.0144562	0.841377	0.919104	Not significant	Cellular processes	Transporters	ABC transporters	Importers
10	YhfQ	C0SP94	pfkA_T2_Control/ribT_T2_Control	-0.0144562	0.841377	0.919104	Not significant	Cellular processes	Homeostasis	Acquisition of iron	ABC transporters for the uptake of iron- siderophores
11	YtcI	C0SPB0	pfkA_T2_Control/ribT_T2_Control	-0.230642	0.136814	0.339665	Not significant	Groups of genes	Poorly characterized - putative enzymes
12	YukJ	C0SPB1	pfkA_T2_Control/ribT_T2_Control	-0.207924	0.0977844	0.287587	Not significant	Groups of genes	Proteins of unknown function
13	YugG	O05236	pfkA_T2_Control/ribT_T2_Control	-0.0075725	0.965583	0.989737	Not significant	Information processing	Regulation of gene expression	Transcription factors and their control	Transcription factors- other
14	YugG	O05236	pfkA_T2_Control/ribT_T2_Control	-0.0075725	0.965583	0.989737	Not significant	Groups of genes	Phosphoproteins	Phosphorylation on an Arg residue
15	YugJ	O05239	pfkA_T2_Control/ribT_T2_Control	0.268754	0.0372478	0.166282	Not significant	Groups of genes	Poorly characterized - putative enzymes
16	YugK	O05240	pfkA_T2_Control/ribT_T2_Control	-0.675739	0.000981885	0.0322882	Significant	Groups of genes	Poorly characterized - putative enzymes
17	MalR	O05251	pfkA_T2_Control/ribT_T2_Control	-0.184814	0.0681574	0.235628	Not significant	Information processing	Regulation of gene expression	Transcription factors and their control	Two-component system response regulators
18	MalR	O05251	pfkA_T2_Control/ribT_T2_Control	-0.184814	0.0681574	0.235628	Not significant	Groups of genes	Phosphoproteins	Phosphorylation on an Asp residue
19	MalR	O05251	pfkA_T2_Control/ribT_T2_Control	-0.184814	0.0681574	0.235628	Not significant	Metabolism	Carbon metabolism	Utilization of specific carbon sources	Utilization of organic acids
20	YulF	O05265	pfkA_T2_Control/ribT_T2_Control	0.12877	0.154093	0.356341	Not significant	Metabolism	Carbon metabolism	Utilization of specific carbon sources	Utilization of inositol
21	YumC	O05268	pfkA_T2_Control/ribT_T2_Control	-0.0687424	0.446848	0.646324	Not significant	Groups of genes	Essential genes
22	YumC	O05268	pfkA_T2_Control/ribT_T2_Control	-0.0687424	0.446848	0.646324	Not significant	Metabolism	Electron transport and ATP synthesis	Electron transport- other
23	YrbE	O05389	pfkA_T2_Control/ribT_T2_Control	-0.142562	0.215624	0.418478	Not significant	Groups of genes	Poorly characterized - putative enzymes
24	MccB	O05394	pfkA_T2_Control/ribT_T2_Control	-0.136353	0.634391	0.795242	Not significant	Metabolism	Amino acid - nitrogen metabolism	Biosynthesis- acquisition of amino acids	Biosynthesis- acquisition of cysteine
25	GmuD	O05508	pfkA_T2_Control/ribT_T2_Control	-1.51741	0.113158	0.310462	Not significant	Metabolism	Carbon metabolism	Utilization of specific carbon sources	Utilization of glucomannan
26	TsaB	O05516	pfkA_T2_Control/ribT_T2_Control	-0.387266	0.00413955	0.0590272	Not significant	Information processing	Protein synthesis, modification and degradation	Translation	tRNA modification and maturation
27	TsaB	O05516	pfkA_T2_Control/ribT_T2_Control	-0.387266	0.00413955	0.0590272	Not significant	Groups of genes	Essential genes
28	TsaD	O05518	pfkA_T2_Control/ribT_T2_Control	-0.134145	0.410388	0.620178	Not significant	Information processing	Protein synthesis, modification and degradation	Translation	tRNA modification and maturation
29	TsaD	O05518	pfkA_T2_Control/ribT_T2_Control	-0.134145	0.410388	0.620178	Not significant	Groups of genes	Essential genes
30	TsaD	O05518	pfkA_T2_Control/ribT_T2_Control	-0.134145	0.410388	0.620178	Not significant	Groups of genes	Universally conserved proteins
31	YdiF	O05519	pfkA_T2_Control/ribT_T2_Control	-0.00269353	0.987633	0.995476	Not significant	Cellular processes	Transporters	ABC transporters	Unknown ABC transporters
32	Rex	O05521	pfkA_T2_Control/ribT_T2_Control	-0.301104	0.036675	0.165615	Not significant	Information processing	Regulation of gene expression	Transcription factors and their control	Transcription factors- other
33	Rex	O05521	pfkA_T2_Control/ribT_T2_Control	-0.301104	0.036675	0.165615	Not significant	Metabolism	Carbon metabolism	Carbon core metabolism	Overflow metabolism
34	Rex	O05521	pfkA_T2_Control/ribT_T2_Control	-0.301104	0.036675	0.165615	Not significant	Metabolism	Electron transport and ATP synthesis	Regulators of electron transport
35	YraA	O06006	pfkA_T2_Control/ribT_T2_Control	0.251909	0.40004	0.614024	Not significant	Information processing	Protein synthesis, modification and degradation	Proteolysis	Additional proteins involved in proteolysis
36	YraA	O06006	pfkA_T2_Control/ribT_T2_Control	0.251909	0.40004	0.614024	Not significant	Lifestyles	Coping with stress	General stress proteins (controlled by SigB)
37	YraA	O06006	pfkA_T2_Control/ribT_T2_Control	0.251909	0.40004	0.614024	Not significant	Lifestyles	Coping with stress	Resistance against oxidative and electrophile stress
38	YfmR	O06476	pfkA_T2_Control/ribT_T2_Control	0.120103	0.622379	0.786925	Not significant	Cellular processes	Transporters	ABC transporters	Unknown ABC transporters
39	YfmS	O06477	pfkA_T2_Control/ribT_T2_Control	0.715377	0.140665	0.341827	Not significant	Lifestyles	Exponential and early post-exponential lifestyle	Motility and chemotaxis	Signal transduction in motility and chemotaxis
40	YfmT	O06478	pfkA_T2_Control/ribT_T2_Control	0.21249	0.135737	0.338231	Not significant	Groups of genes	Poorly characterized - putative enzymes
41	GatA	O06491	pfkA_T2_Control/ribT_T2_Control	0.0690297	0.211001	0.417066	Not significant	Information processing	Protein synthesis, modification and degradation	Translation	Aminoacyl-tRNA synthetases
42	GatA	O06491	pfkA_T2_Control/ribT_T2_Control	0.0690297	0.211001	0.417066	Not significant	Groups of genes	Essential genes
43	YisK	O06724	pfkA_T2_Control/ribT_T2_Control	-0.159109	0.578729	0.754321	Not significant	Groups of genes	Poorly characterized - putative enzymes
44	YisK	O06724	pfkA_T2_Control/ribT_T2_Control	-0.159109	0.578729	0.754321	Not significant	Cellular processes	Cell envelope and cell division	Cell division	Other genes
45	YitI	O06744	pfkA_T2_Control/ribT_T2_Control	0.392753	0.0735673	0.247454	Not significant	Groups of genes	Poorly characterized - putative enzymes
46	YvcJ	O06973	pfkA_T2_Control/ribT_T2_Control	0.204553	0.1674	0.369246	Not significant	Information processing	Genetics	Genetic competence
47	YvcJ	O06973	pfkA_T2_Control/ribT_T2_Control	0.204553	0.1674	0.369246	Not significant	Lifestyles	Exponential and early post-exponential lifestyle	Genetic competence
48	WhiA	O06975	pfkA_T2_Control/ribT_T2_Control	-0.139088	0.418647	0.623824	Not significant	Information processing	Genetics	DNA condensation- segregation
49	WhiA	O06975	pfkA_T2_Control/ribT_T2_Control	-0.139088	0.418647	0.623824	Not significant	Information processing	Regulation of gene expression	Transcription factors and their control	Transcription factor- other- based on similarity
50	WhiA	O06975	pfkA_T2_Control/ribT_T2_Control	-0.139088	0.418647	0.623824	Not significant	Cellular processes	Cell envelope and cell division	Cell division	Other genes
51	YvdT	O07001	pfkA_T2_Control/ribT_T2_Control	0.0675019	0.710114	0.84959	Not significant	Information processing	Regulation of gene expression	Transcription factors and their control	Transcription factor- other- based on similarity
52	GanA	O07012	pfkA_T2_Control/ribT_T2_Control	-0.897545	1.40627e-05	0.00537664	Significant	Groups of genes	Phosphoproteins	Phosphorylation on an Arg residue
53	GanA	O07012	pfkA_T2_Control/ribT_T2_Control	-0.897545	1.40627e-05	0.00537664	Significant	Metabolism	Carbon metabolism	Utilization of specific carbon sources	Utilization of galactan
54	LutA	O07020	pfkA_T2_Control/ribT_T2_Control	0.208682	0.223597	0.426475	Not significant	Metabolism	Carbon metabolism	Utilization of specific carbon sources	Utilization of organic acids
55	LutB	O07021	pfkA_T2_Control/ribT_T2_Control	0.0975395	0.548609	0.735317	Not significant	Groups of genes	Phosphoproteins	Phosphorylation on an Arg residue
56	LutB	O07021	pfkA_T2_Control/ribT_T2_Control	0.0975395	0.548609	0.735317	Not significant	Metabolism	Carbon metabolism	Utilization of specific carbon sources	Utilization of organic acids
57	YrdC	O07081	pfkA_T2_Control/ribT_T2_Control	0.348096	0.255849	0.467929	Not significant	Groups of genes	Proteins of unknown function
58	Hit	O07513	pfkA_T2_Control/ribT_T2_Control	0.583656	0.203463	0.410219	Not significant	Information processing	Genetics	Genetics- other- based on similarity
59	YhaH	O07516	pfkA_T2_Control/ribT_T2_Control	0.298836	0.325723	0.543819	Not significant	Groups of genes	Membrane proteins
60	YhaH	O07516	pfkA_T2_Control/ribT_T2_Control	0.298836	0.325723	0.543819	Not significant	Groups of genes	Proteins of unknown function
61	YhaM	O07521	pfkA_T2_Control/ribT_T2_Control	0.0551933	0.722226	0.859176	Not significant	Information processing	RNA synthesis and degradation	RNases	Exoribonucleases
62	Azr	O07529	pfkA_T2_Control/ribT_T2_Control	-0.095106	0.883941	0.944023	Not significant	Lifestyles	Coping with stress	Resistance against toxic metals
63	Azr	O07529	pfkA_T2_Control/ribT_T2_Control	-0.095106	0.883941	0.944023	Not significant	Lifestyles	Coping with stress	Resistance against oxidative and electrophile stress
64	YheA	O07542	pfkA_T2_Control/ribT_T2_Control	-0.496759	0.125981	0.325452	Not significant	Groups of genes	Phosphoproteins	Phosphorylation on an Arg residue
65	YheA	O07542	pfkA_T2_Control/ribT_T2_Control	-0.496759	0.125981	0.325452	Not significant	Groups of genes	Proteins of unknown function
66	YheB	O07543	pfkA_T2_Control/ribT_T2_Control	-0.0408775	0.753178	0.873027	Not significant	Groups of genes	Proteins of unknown function
67	PlsC	O07584;REV__P94396	pfkA_T2_Control/ribT_T2_Control	-0.000567	0.997327	0.997327	Not significant
68	YhdP	O07585	pfkA_T2_Control/ribT_T2_Control	0.0762301	0.603181	0.772152	Not significant	Groups of genes	Membrane proteins
[truncated: 2,693 more rows]

## Sheet: pfk_ribT_T3_Control_subtiwiki
Column1	Protein	Uniprot	Comparison	log2FC	p_val	adj_p_val	Significant	Main category	Secondary category	Tertiary category	Quaternary category
[truncated: 2,794 more rows]

[truncated: 24 more sheets: pfk_WT_T1_Control_subtiwiki, pfk_WT_T2_Control_subtiwiki, pfk_WT_T3_Control_subtiwiki, rib_WT_T1_Control_subtiwiki, rib_WT_T2_Control_subtiwiki, rib_WT_T3_Control_subtiwiki, pfk_ribT_T1_Diamide_subtiwiki, pfk_ribT_T2_Diamide_subtiwiki, pfk_ribT_T3_Diamide_subtiwiki, pfk_WT_T1_Diamide_subtiwiki, pfk_WT_T2_Diamide_subtiwiki, pfk_WT_T3_Diamide_subtiwiki, rib_WT_T1_Diamide_subtiwiki, rib_WT_T2_Diamide_subtiwiki, rib_WT_T3_Diamide_subtiwiki, pfk_pfkA_T1_Control_subtiwiki, pfk_pfkA_T2_Control_subtiwiki, pfk_pfkA_T3_Control_subtiwiki, rib_ribT_T1_Control_subtiwiki, rib_ribT_T2_Control_subtiwiki …]
